# Supplementary material for: Thermally Activated Delayed Fluorescence Coinage Metal Cluster Scintillator
Source: ACS Cent Sci. 2023 Jun 24;9(7):1419–26. doi: 10.1021/acscentsci.3c00563 (PMC10375876; doi:10.1021/acscentsci.3c00563)
Supplement: Supplementary file 2 — oc3c00563_si_002.cif [file oc3c00563_si_002.cif]

data_hy
_audit_creation_date               2022-03-11
_audit_creation_method
;
Olex2 1.2
(compiled 2018.05.29 svn.r3508 for OlexSys, GUI svn.r5506)
;
_shelx_SHELXL_version_number       '2016/6'
_audit_contact_author_address      ?
_audit_contact_author_email        ?
_audit_contact_author_name         ''
_audit_contact_author_phone        ?
_publ_contact_author_id_orcid      ?
_publ_section_references
;
Dolomanov, O.V., Bourhis, L.J., Gildea, R.J, Howard, J.A.K. & Puschmann, H.
 (2009), J. Appl. Cryst. 42, 339-341.

Sheldrick, G.M. (2015). Acta Cryst. C71, 3-8.
;
_chemical_name_common              ?
_chemical_name_systematic          ?
_chemical_formula_moiety           'C88 H56 Au4 Cu4 N4'
_chemical_formula_sum              'C88 H56 Au4 Cu4 N4'
_chemical_formula_weight           2211.39
_chemical_melting_point            ?
_chemical_oxdiff_usercomment       ' '
loop_
  _atom_type_symbol
  _atom_type_description
  _atom_type_scat_dispersion_real
  _atom_type_scat_dispersion_imag
  _atom_type_scat_source
 'C' 'C' 0.0181 0.0091 'International Tables Vol C Tables 4.2.6.8 and 6.1.1.4'
 'H' 'H' 0.0000 0.0000 'International Tables Vol C Tables 4.2.6.8 and 6.1.1.4'
 'Au' 'Au' -4.4197 7.2980
 'International Tables Vol C Tables 4.2.6.8 and 6.1.1.4'
 'Cu' 'Cu' -1.9646 0.5888
 'International Tables Vol C Tables 4.2.6.8 and 6.1.1.4'
 'N' 'N' 0.0311 0.0180 'International Tables Vol C Tables 4.2.6.8 and 6.1.1.4'

_shelx_space_group_comment
;
The symmetry employed for this shelxl refinement is uniquely defined
by the following loop, which should always be used as a source of
symmetry information in preference to the above space-group names.
They are only intended as comments.
;
_space_group_crystal_system        'triclinic'
_space_group_IT_number             2
_space_group_name_H-M_alt          'P -1'
_space_group_name_Hall             '-P 1'
loop_
  _space_group_symop_operation_xyz
 'x, y, z'
 '-x, -y, -z'

_cell_length_a                     9.5278(3)
_cell_length_b                     13.7473(4)
_cell_length_c                     27.6689(9)
_cell_angle_alpha                  89.931(2)
_cell_angle_beta                   82.873(3)
_cell_angle_gamma                  87.336(2)
_cell_volume                       3592.19(19)
_cell_formula_units_Z              2
_cell_measurement_reflns_used      7099
_cell_measurement_temperature      200.00(10)
_cell_measurement_theta_max        73.8270
_cell_measurement_theta_min        3.2350
_shelx_estimated_absorpt_T_max     0.288
_shelx_estimated_absorpt_T_min     0.190
_exptl_absorpt_coefficient_mu      16.598
_exptl_absorpt_correction_T_max    1.00000
_exptl_absorpt_correction_T_min    0.62560
_exptl_absorpt_correction_type     multi-scan
_exptl_absorpt_process_details
;
CrysAlisPro 1.171.39.27b (Rigaku Oxford Diffraction, 2015)
Empirical absorption correction using spherical harmonics,
 implemented in SCALE3 ABSPACK scaling algorithm.
;
_exptl_absorpt_special_details     ?
_exptl_crystal_colour              yellow
_exptl_crystal_colour_primary      yellow
_exptl_crystal_density_diffrn      2.044
_exptl_crystal_density_meas        ?
_exptl_crystal_density_method      ?
_exptl_crystal_description         needle
_exptl_crystal_F_000               2088
_exptl_crystal_size_max            0.15
_exptl_crystal_size_mid            0.11
_exptl_crystal_size_min            0.1
_exptl_transmission_factor_max     ?
_exptl_transmission_factor_min     ?
_diffrn_reflns_av_R_equivalents    0.0638
_diffrn_reflns_av_unetI/netI       0.0803
_diffrn_reflns_Laue_measured_fraction_full  0.992
_diffrn_reflns_Laue_measured_fraction_max  0.958
_diffrn_reflns_limit_h_max         11
_diffrn_reflns_limit_h_min         -11
_diffrn_reflns_limit_k_max         17
_diffrn_reflns_limit_k_min         -17
_diffrn_reflns_limit_l_max         34
_diffrn_reflns_limit_l_min         -17
_diffrn_reflns_number              35476
_diffrn_reflns_point_group_measured_fraction_full  0.992
_diffrn_reflns_point_group_measured_fraction_max  0.958
_diffrn_reflns_theta_full          67.684
_diffrn_reflns_theta_max           74.362
_diffrn_reflns_theta_min           3.218
_diffrn_ambient_environment        N~2~
_diffrn_ambient_temperature        200.00(10)
_diffrn_detector                   'CCD plate'
_diffrn_detector_area_resol_mean   ?
_diffrn_measured_fraction_theta_full  0.992
_diffrn_measured_fraction_theta_max  0.958
_diffrn_measurement_details
;
List of Runs (angles in degrees, time in seconds):

  # Type    Start    End  Width  t~exp~   \w     \q     \k     \f   Frames
--------------------------------------------------------------------------
  1  \w     -2.00  72.00   0.50    0.50    --    0.00  38.00-180.00  148
  2  \w    -88.00  19.00   0.50    0.50    --    0.00 -38.00-180.00  214
  3  \w     49.00  76.00   0.50    0.50    --    0.00  57.00  60.00   54
  4  \w    -23.00  46.00   0.50    0.50    --    0.00  57.00  60.00  138
  5  \w     41.00  66.00   0.50    0.50    --    0.00  38.00-120.00   50
  6  \w     75.00 103.00   0.50    5.00    --   95.80 -82.00 -30.00   56
  7  \w     19.00 119.00   0.50    5.00    --   95.80 -61.00  30.00  200
  8  \w     94.00 122.00   0.50    5.00    --   95.80 -82.00-180.00   56
  9  \w     31.00  68.00   0.50    5.00    --   95.80 -82.00 -30.00   74
 10  \w     27.00 126.00   0.50    5.00    --   95.80 -82.00  30.00  198
 11  \w     31.00  94.00   0.50    5.00    --   95.80 -61.00 150.00  126
 12  \w     76.00 185.00   0.50    5.00    --   95.80  30.00   0.00  218
 13  \w     76.00 182.00   0.50    5.00    --   95.80  15.00 -30.00  212
 14  \w     64.00 104.00   0.50    5.00    --   95.80 -82.00 -60.00   80
 15  \w     20.00  46.00   0.50    5.00    --   95.80 -82.00 -60.00   52
 16  \w     33.00 127.00   0.50    5.00    --   95.80 -82.00 150.00  188
 17  \w    129.00 166.00   0.50    5.00    --   95.80  30.00  60.00   74
 18  \w     78.00 182.00   0.50    5.00    --   95.80  45.00  30.00  208
 19  \w     25.00 112.00   0.50    5.00    --   95.80 -77.00-120.00  174
 20  \w     93.00 120.00   0.50    5.00    --   95.80 -82.00  90.00   54
 21  \w      7.00  72.00   0.50    5.00    --   95.80 -15.00  60.00  130
;
_diffrn_measurement_device         'four-circle diffractometer'
_diffrn_measurement_device_type    'XtaLAB AFC12 (RINC): Kappa single'
_diffrn_measurement_method         '\w scans'
_diffrn_orient_matrix_type        
 'CrysAlisPro convention (1999,Acta A55,543-557)'
_diffrn_orient_matrix_UB_11        -0.0996359000
_diffrn_orient_matrix_UB_12        0.0637427000
_diffrn_orient_matrix_UB_13        -0.0280106000
_diffrn_orient_matrix_UB_21        -0.1056195000
_diffrn_orient_matrix_UB_22        -0.0819555000
_diffrn_orient_matrix_UB_23        0.0030225000
_diffrn_orient_matrix_UB_31        -0.0743508000
_diffrn_orient_matrix_UB_32        0.0424942000
_diffrn_orient_matrix_UB_33        0.0485273000
_diffrn_radiation_monochromator    graphite
_diffrn_radiation_probe            x-ray
_diffrn_radiation_type             CuK\a
_diffrn_radiation_wavelength       1.54184
_diffrn_source                     'fine-focus sealed X-ray tube'
_diffrn_source_type                'Enhance (Cu) X-ray Source'
_reflns_Friedel_coverage           0.000
_reflns_Friedel_fraction_full      .
_reflns_Friedel_fraction_max       .
_reflns_number_gt                  9667
_reflns_number_total               14039
_reflns_odcompleteness_completeness  99.34
_reflns_odcompleteness_iscentric   1
_reflns_odcompleteness_theta       66.97
_reflns_special_details
;
 Reflections were merged by SHELXL according to the crystal
 class for the calculation of statistics and refinement.
 
 _reflns_Friedel_fraction is defined as the number of unique
 Friedel pairs measured divided by the number that would be
 possible theoretically, ignoring centric projections and
 systematic absences.
;
_reflns_threshold_expression       'I > 2\s(I)'
_computing_cell_refinement         'CrysAlisPro 1.171.39.27b (Rigaku OD, 2015)'
_computing_data_collection         'CrysAlisPro 1.171.39.27b (Rigaku OD, 2015)'
_computing_data_reduction          'CrysAlisPro 1.171.39.27b (Rigaku OD, 2015)'
_computing_molecular_graphics      'Olex2 (Dolomanov et al., 2009)'
_computing_publication_material    'Olex2 (Dolomanov et al., 2009)'
_computing_structure_refinement    'ShelXL (Sheldrick, 2015)'
_computing_structure_solution      'ShelXT (Sheldrick, 2015)'
_refine_diff_density_max           1.357
_refine_diff_density_min           -2.108
_refine_diff_density_rms           0.183
_refine_ls_extinction_coef         .
_refine_ls_extinction_method       none
_refine_ls_goodness_of_fit_ref     1.060
_refine_ls_hydrogen_treatment      constr
_refine_ls_matrix_type             full
_refine_ls_number_parameters       969
_refine_ls_number_reflns           14039
_refine_ls_number_restraints       201
_refine_ls_R_factor_all            0.0822
_refine_ls_R_factor_gt             0.0526
_refine_ls_restrained_S_all        1.056
_refine_ls_shift/su_max            0.001
_refine_ls_shift/su_mean           0.000
_refine_ls_structure_factor_coef   Fsqd
_refine_ls_weighting_details      
 'w=1/[\s^2^(Fo^2^)+(0.0541P)^2^+3.5751P] where P=(Fo^2^+2Fc^2^)/3'
_refine_ls_weighting_scheme        calc
_refine_ls_wR_factor_gt            0.1281
_refine_ls_wR_factor_ref           0.1408
_refine_special_details            ?
_olex2_refinement_description
;
1. Fixed Uiso
 At 1.2 times of:
  All C(H) groups
2. Restrained distances
 C80-C75 = C80-C79 = C78-C79 = C77-C78 = C77-C76 = C76-C75
 1.39 with sigma of 0.01
 C98-C88 = C97-C98 = C96-C97 = C91-C90 = C89-C90 = C89-C88 = C88-C94 = C93-C88
 = C92-C93 = C96-C95 = C95-C94 = C91-C92
 1.39 with sigma of 0.01
3. Restrained planarity
 C88, C94, C95, C96, C97, C98
 with sigma of 0.1
4. Rigid bond restraints
 C97, C98, C89, C88, C93, C92, C96, C91, C90, C95, C94
 with sigma for 1-2 distances of 0.01 and sigma for 1-3 distances of 0.01
 C75, C85, C84, C80, C81, C82, C78, C79, C83, C77, C76
 with sigma for 1-2 distances of 0.01 and sigma for 1-3 distances of 0.01
5. Uiso/Uaniso restraints and constraints
Uanis(C76) \\sim Ueq, Uanis(C79) \\sim Ueq, Uanis(C80) \\sim Ueq, Uanis(C78)
\\sim Ueq, Uanis(C77) \\sim Ueq, Uanis(C84) \\sim Ueq, Uanis(C83) \\sim Ueq,
Uanis(C82) \\sim Ueq, Uanis(C81) \\sim Ueq, Uanis(C75) \\sim Ueq, Uanis(C85)
\\sim Ueq: with sigma of 0.01 and sigma for terminal atoms of 0.02
Uanis(C93) \\sim Ueq, Uanis(C92) \\sim Ueq, Uanis(C90) \\sim Ueq, Uanis(C89)
\\sim Ueq, Uanis(C91) \\sim Ueq, Uanis(C94) \\sim Ueq, Uanis(C88) \\sim Ueq,
Uanis(C97) \\sim Ueq, Uanis(C96) \\sim Ueq, Uanis(C95) \\sim Ueq, Uanis(C98)
\\sim Ueq: with sigma of 0.01 and sigma for terminal atoms of 0.02
6. Others
 Sof(C84)=Sof(H84)=Sof(C83)=Sof(H83)=Sof(C82)=Sof(H82)=Sof(C81)=Sof(H81)=
 Sof(C85)=Sof(H85)=1-FVAR(1)
 Sof(C76)=Sof(H76)=Sof(C77)=Sof(H77)=Sof(C78)=Sof(H78)=Sof(C79)=Sof(H79)=
 Sof(C80)=Sof(H80)=FVAR(1)
 Sof(C94)=Sof(H94)=Sof(C98)=Sof(H98)=Sof(C97)=Sof(H97)=Sof(C96)=Sof(H96)=
 Sof(C95)=Sof(H95)=1-FVAR(2)
 Sof(C89)=Sof(H89)=Sof(C90)=Sof(H90)=Sof(C91)=Sof(H91)=Sof(C92)=Sof(H92)=
 Sof(C93)=Sof(H93)=FVAR(2)
7.a Aromatic/amide H refined with riding coordinates:
 C1(H1), C2(H2), C4(H4), C5(H5), C9(H9), C10(H10), C11(H11), C12(H12),
 C13(H13), C14(H14), C16(H16), C17(H17), C21(H21), C22(H22), C23(H23), C24(H24),
  C28(H28), C29(H29), C30(H30), C31(H31), C32(H32), C36(H36), C37(H37),
 C38(H38), C39(H39), C40(H40), C44(H44), C45(H45), C46(H46), C47(H47), C48(H48),
  C52(H52), C53(H53), C54(H54), C55(H55), C56(H56), C60(H60), C61(H61),
 C62(H62), C63(H63), C64(H64), C68(H68), C69(H69), C70(H70), C71(H71), C72(H72),
  C76(H76), C77(H77), C78(H78), C79(H79), C80(H80), C84(H84), C83(H83),
 C82(H82), C81(H81), C85(H85), C89(H89), C90(H90), C91(H91), C92(H92), C93(H93),
  C94(H94), C98(H98), C97(H97), C96(H96), C95(H95)
7.b Fitted hexagon refined as free rotating group:
 C84(C83,C82,C81,C75,C85), C94(C88,C98,C97,C96,C95)
;
_atom_sites_solution_hydrogens     geom
_atom_sites_solution_primary       dual
_atom_sites_solution_secondary     ?
loop_
  _atom_site_label
  _atom_site_type_symbol
  _atom_site_fract_x
  _atom_site_fract_y
  _atom_site_fract_z
  _atom_site_U_iso_or_equiv
  _atom_site_adp_type
  _atom_site_occupancy
  _atom_site_site_symmetry_order
  _atom_site_calc_flag
  _atom_site_refinement_flags_posn
  _atom_site_refinement_flags_adp
  _atom_site_refinement_flags_occupancy
  _atom_site_disorder_assembly
  _atom_site_disorder_group
 Au1 Au 0.25833(5) 0.30903(3) 0.04833(2) 0.04098(12) Uani 1 1 d . . . . .
 Au2 Au 0.02458(4) 0.42159(3) 0.15161(2) 0.03526(11) Uani 1 1 d . . . . .
 Au3 Au 1.45602(4) 0.55677(3) 0.34796(2) 0.03948(11) Uani 1 1 d . . . . .
 Au4 Au 1.21860(5) 0.66592(3) 0.45075(2) 0.05172(13) Uani 1 1 d . . . . .
 Cu1 Cu 0.21635(15) 0.24290(10) 0.14079(5) 0.0412(3) Uani 1 1 d . . . . .
 Cu2 Cu 0.21398(14) 0.50786(10) 0.08516(5) 0.0395(3) Uani 1 1 d . . . . .
 Cu3 Cu 1.26539(15) 0.46822(11) 0.41492(5) 0.0433(3) Uani 1 1 d . . . . .
 Cu4 Cu 1.26498(15) 0.73396(11) 0.35721(5) 0.0449(3) Uani 1 1 d . . . . .
 N1 N 0.3738(8) 0.2784(5) 0.1816(3) 0.0337(16) Uani 1 1 d . . . . .
 N2 N 1.1043(8) 0.4471(5) 0.3750(3) 0.0337(16) Uani 1 1 d . . . . .
 N3 N 0.3773(8) 0.5258(5) 0.1246(3) 0.0349(17) Uani 1 1 d . . . . .
 N4 N 1.1053(8) 0.6972(5) 0.3180(3) 0.0350(17) Uani 1 1 d . . . . .
 C1 C 0.5065(10) 0.2945(7) 0.1616(3) 0.039(2) Uani 1 1 d . . . . .
 H1 H 0.527467 0.289154 0.127930 0.047 Uiso 1 1 calc R . . . .
 C2 C 0.6128(10) 0.3184(7) 0.1881(4) 0.041(2) Uani 1 1 d . . . . .
 H2 H 0.702558 0.329821 0.172351 0.049 Uiso 1 1 calc R . . . .
 C3 C 0.5855(10) 0.3253(7) 0.2387(3) 0.038(2) Uani 1 1 d . . . . .
 C4 C 0.4469(10) 0.3084(7) 0.2599(3) 0.036(2) Uani 1 1 d . . . . .
 H4 H 0.421845 0.313366 0.293389 0.044 Uiso 1 1 calc R . . . .
 C5 C 0.3490(10) 0.2843(7) 0.2295(4) 0.038(2) Uani 1 1 d . . . . .
 H5 H 0.258558 0.271169 0.244004 0.046 Uiso 1 1 calc R . . . .
 C6 C 0.6889(10) 0.3517(7) 0.2681(4) 0.042(2) Uani 1 1 d . . . . .
 C7 C 0.7782(10) 0.3744(7) 0.2934(4) 0.042(2) Uani 1 1 d . . . . .
 C8 C 0.8847(10) 0.4000(7) 0.3218(3) 0.038(2) Uani 1 1 d . . . . .
 C9 C 0.8591(11) 0.4163(8) 0.3712(4) 0.045(2) Uani 1 1 d . . . . .
 H9 H 0.768218 0.412336 0.387608 0.054 Uiso 1 1 calc R . . . .
 C10 C 0.9702(10) 0.4386(7) 0.3961(4) 0.043(2) Uani 1 1 d . . . . .
 H10 H 0.951480 0.448267 0.429604 0.051 Uiso 1 1 calc R . . . .
 C11 C 1.1266(11) 0.4357(7) 0.3274(4) 0.040(2) Uani 1 1 d . . . . .
 H11 H 1.217785 0.443427 0.311907 0.048 Uiso 1 1 calc R . . . .
 C12 C 1.0235(10) 0.4131(8) 0.2990(4) 0.043(2) Uani 1 1 d . . . . .
 H12 H 1.044977 0.406525 0.265377 0.052 Uiso 1 1 calc R . . . .
 C13 C 0.3535(11) 0.5386(7) 0.1737(4) 0.043(2) Uani 1 1 d . . . . .
 H13 H 0.262257 0.532142 0.189326 0.051 Uiso 1 1 calc R . . . .
 C14 C 0.4577(10) 0.5604(8) 0.2009(4) 0.041(2) Uani 1 1 d . . . . .
 H14 H 0.436233 0.569358 0.234311 0.050 Uiso 1 1 calc R . . . .
 C15 C 0.5939(10) 0.5693(7) 0.1793(3) 0.036(2) Uani 1 1 d . . . . .
 C16 C 0.6219(10) 0.5549(7) 0.1290(4) 0.038(2) Uani 1 1 d . . . . .
 H16 H 0.712882 0.559509 0.112809 0.046 Uiso 1 1 calc R . . . .
 C17 C 0.5099(10) 0.5334(7) 0.1039(4) 0.037(2) Uani 1 1 d . . . . .
 H17 H 0.528694 0.523628 0.070444 0.045 Uiso 1 1 calc R . . . .
 C18 C 0.7028(10) 0.5956(7) 0.2072(4) 0.041(2) Uani 1 1 d . . . . .
 C19 C 0.7871(10) 0.6185(7) 0.2338(3) 0.038(2) Uani 1 1 d . . . . .
 C20 C 0.8941(10) 0.6461(7) 0.2629(4) 0.038(2) Uani 1 1 d . . . . .
 C21 C 0.8648(11) 0.6566(8) 0.3129(3) 0.044(2) Uani 1 1 d . . . . .
 H21 H 0.774903 0.646454 0.328881 0.052 Uiso 1 1 calc R . . . .
 C22 C 0.9738(10) 0.6829(8) 0.3385(4) 0.044(2) Uani 1 1 d . . . . .
 H22 H 0.953783 0.690897 0.372086 0.053 Uiso 1 1 calc R . . . .
 C23 C 1.1317(11) 0.6862(7) 0.2697(4) 0.041(2) Uani 1 1 d . . . . .
 H23 H 1.222721 0.696786 0.254841 0.049 Uiso 1 1 calc R . . . .
 C24 C 1.0319(9) 0.6601(6) 0.2404(3) 0.036(2) Uani 1 1 d . . . . .
 H24 H 1.055303 0.652110 0.206976 0.043 Uiso 1 1 calc R . . . .
 C25 C 0.2523(11) 0.4409(7) 0.0167(3) 0.042(2) Uani 1 1 d . . . . .
 C26 C 0.2513(11) 0.5208(7) 0.0014(4) 0.040(2) Uani 1 1 d . . . . .
 C27 C 0.2553(10) 0.6181(7) -0.0208(3) 0.036(2) Uani 1 1 d . . . . .
 C28 C 0.3519(11) 0.6827(7) -0.0094(4) 0.047(2) Uani 1 1 d . . . . .
 H28 H 0.416905 0.664132 0.011743 0.056 Uiso 1 1 calc R . . . .
 C29 C 0.3532(12) 0.7757(8) -0.0292(4) 0.054(3) Uani 1 1 d . . . . .
 H29 H 0.417297 0.820018 -0.021033 0.065 Uiso 1 1 calc R . . . .
 C30 C 0.2575(12) 0.8010(8) -0.0612(4) 0.048(3) Uani 1 1 d . . . . .
 H30 H 0.258610 0.862656 -0.075045 0.058 Uiso 1 1 calc R . . . .
 C31 C 0.1618(12) 0.7374(8) -0.0729(4) 0.047(2) Uani 1 1 d . . . . .
 H31 H 0.098225 0.755878 -0.094489 0.056 Uiso 1 1 calc R . . . .
 C32 C 0.1585(10) 0.6449(7) -0.0526(4) 0.043(2) Uani 1 1 d . . . . .
 H32 H 0.092456 0.601489 -0.060177 0.051 Uiso 1 1 calc R . . . .
 C33 C 0.0199(10) 0.5569(7) 0.1230(4) 0.039(2) Uani 1 1 d . . . . .
 C34 C -0.0064(9) 0.6390(7) 0.1110(3) 0.035(2) Uani 1 1 d . . . . .
 C35 C -0.0406(10) 0.7383(7) 0.0975(4) 0.039(2) Uani 1 1 d . . . . .
 C36 C -0.0831(12) 0.8082(8) 0.1342(4) 0.052(3) Uani 1 1 d . . . . .
 H36 H -0.094083 0.790747 0.166906 0.062 Uiso 1 1 calc R . . . .
 C37 C -0.1077(14) 0.9030(9) 0.1204(5) 0.065(3) Uani 1 1 d . . . . .
 H37 H -0.135549 0.950358 0.144036 0.079 Uiso 1 1 calc R . . . .
 C38 C -0.0922(13) 0.9283(9) 0.0729(6) 0.075(4) Uani 1 1 d . . . . .
 H38 H -0.107048 0.993323 0.064855 0.090 Uiso 1 1 calc R . . . .
 C39 C -0.0552(15) 0.8615(10) 0.0360(5) 0.076(4) Uani 1 1 d . . . . .
 H39 H -0.048157 0.879976 0.003475 0.092 Uiso 1 1 calc R . . . .
 C40 C -0.0285(13) 0.7647(9) 0.0492(4) 0.060(3) Uani 1 1 d . . . . .
 H40 H -0.002286 0.717859 0.025120 0.072 Uiso 1 1 calc R . . . .
 C41 C 0.2824(12) 0.1724(8) 0.0761(4) 0.046(2) Uani 1 1 d . . . . .
 C42 C 0.3151(11) 0.0903(7) 0.0804(4) 0.041(2) Uani 1 1 d . . . . .
 C43 C 0.3635(12) -0.0116(6) 0.0843(4) 0.043(2) Uani 1 1 d . . . . .
 C44 C 0.2728(13) -0.0779(8) 0.1079(4) 0.055(3) Uani 1 1 d . . . . .
 H44 H 0.180046 -0.059163 0.119991 0.066 Uiso 1 1 calc R . . . .
 C45 C 0.3252(16) -0.1736(9) 0.1130(5) 0.067(4) Uani 1 1 d . . . . .
 H45 H 0.266900 -0.218456 0.129477 0.081 Uiso 1 1 calc R . . . .
 C46 C 0.4564(19) -0.2018(9) 0.0948(6) 0.082(5) Uani 1 1 d . . . . .
 H46 H 0.488712 -0.265661 0.099362 0.098 Uiso 1 1 calc R . . . .
 C47 C 0.5471(15) -0.1373(9) 0.0689(5) 0.068(4) Uani 1 1 d . . . . .
 H47 H 0.637095 -0.158011 0.054690 0.081 Uiso 1 1 calc R . . . .
 C48 C 0.4976(11) -0.0418(8) 0.0652(4) 0.050(3) Uani 1 1 d . . . . .
 H48 H 0.557128 0.003109 0.049330 0.060 Uiso 1 1 calc R . . . .
 C49 C 0.0205(10) 0.2869(7) 0.1802(4) 0.039(2) Uani 1 1 d . . . . .
 C50 C 0.0167(10) 0.2057(7) 0.1955(4) 0.040(2) Uani 1 1 d . . . . .
 C51 C -0.0024(10) 0.1107(6) 0.2169(3) 0.035(2) Uani 1 1 d . . . . .
 C52 C 0.1105(12) 0.0433(8) 0.2171(5) 0.054(3) Uani 1 1 d . . . . .
 H52 H 0.200679 0.059126 0.203518 0.065 Uiso 1 1 calc R . . . .
 C53 C 0.0890(13) -0.0480(8) 0.2377(5) 0.063(3) Uani 1 1 d . . . . .
 H53 H 0.165032 -0.093014 0.237350 0.075 Uiso 1 1 calc R . . . .
 C54 C -0.0406(14) -0.0720(8) 0.2582(5) 0.061(3) Uani 1 1 d . . . . .
 H54 H -0.053083 -0.133062 0.272212 0.073 Uiso 1 1 calc R . . . .
 C55 C -0.1547(12) -0.0064(8) 0.2585(4) 0.053(3) Uani 1 1 d . . . . .
 H55 H -0.244172 -0.023708 0.272144 0.063 Uiso 1 1 calc R . . . .
 C56 C -0.1361(12) 0.0850(8) 0.2385(4) 0.051(3) Uani 1 1 d . . . . .
 H56 H -0.212879 0.129623 0.239342 0.061 Uiso 1 1 calc R . . . .
 C57 C 1.2311(13) 0.5355(10) 0.4826(4) 0.055(3) Uani 1 1 d . . . . .
 C58 C 1.2389(11) 0.4557(10) 0.4996(4) 0.051(3) Uani 1 1 d . . . . .
 C59 C 1.2512(12) 0.3635(9) 0.5244(4) 0.050(3) Uani 1 1 d . . . . .
 C60 C 1.3550(15) 0.3479(11) 0.5555(5) 0.070(4) Uani 1 1 d . . . . .
 H60 H 1.416212 0.396640 0.560448 0.084 Uiso 1 1 calc R . . . .
 C61 C 1.3657(18) 0.2597(13) 0.5787(5) 0.082(4) Uani 1 1 d . . . . .
 H61 H 1.430965 0.251034 0.600810 0.098 Uiso 1 1 calc R . . . .
 C62 C 1.2843(18) 0.1859(12) 0.5702(5) 0.079(4) Uani 1 1 d . . . . .
 H62 H 1.297782 0.125000 0.583989 0.095 Uiso 1 1 calc R . . . .
 C63 C 1.1818(15) 0.2031(11) 0.5408(6) 0.074(4) Uani 1 1 d . . . . .
 H63 H 1.121130 0.153585 0.536452 0.089 Uiso 1 1 calc R . . . .
 C64 C 1.1635(13) 0.2885(9) 0.5174(4) 0.056(3) Uani 1 1 d . . . . .
 H64 H 1.093122 0.296751 0.497081 0.067 Uiso 1 1 calc R . . . .
 C65 C 1.4585(11) 0.6891(8) 0.3167(4) 0.042(2) Uani 1 1 d . . . . .
 C66 C 1.4617(10) 0.7669(7) 0.2990(4) 0.042(2) Uani 1 1 d . . . . .
 C67 C 1.4753(9) 0.8612(7) 0.2744(4) 0.038(2) Uani 1 1 d . . . . .
 C68 C 1.4423(13) 0.9482(8) 0.2990(4) 0.056(3) Uani 1 1 d . . . . .
 H68 H 1.412998 0.948366 0.332348 0.067 Uiso 1 1 calc R . . . .
 C69 C 1.4529(15) 1.0348(9) 0.2739(6) 0.071(4) Uani 1 1 d . . . . .
 H69 H 1.429972 1.093235 0.290517 0.085 Uiso 1 1 calc R . . . .
 C70 C 1.4960(13) 1.0363(9) 0.2256(5) 0.062(3) Uani 1 1 d . . . . .
 H70 H 1.503404 1.095263 0.209148 0.074 Uiso 1 1 calc R . . . .
 C71 C 1.5290(12) 0.9497(9) 0.2007(4) 0.055(3) Uani 1 1 d . . . . .
 H71 H 1.558819 0.950487 0.167380 0.066 Uiso 1 1 calc R . . . .
 C72 C 1.5182(12) 0.8617(8) 0.2249(4) 0.052(3) Uani 1 1 d . . . . .
 H72 H 1.539665 0.803455 0.207980 0.062 Uiso 1 1 calc R . . . .
 C73 C 1.1990(14) 0.7994(10) 0.4229(5) 0.061(3) Uani 1 1 d . . . . .
 C74 C 1.1740(13) 0.8823(9) 0.4115(4) 0.052(3) Uani 1 1 d . . . . .
 C76 C 1.2314(18) 1.0540(10) 0.4148(7) 0.063(4) Uani 0.657(14) 1 d D U P A 1
 H76 H 1.307902 1.037487 0.431478 0.075 Uiso 0.657(14) 1 calc R . P A 1
 C77 C 1.206(2) 1.1494(12) 0.4001(7) 0.073(5) Uani 0.657(14) 1 d D U P A 1
 H77 H 1.264606 1.196866 0.409210 0.088 Uiso 0.657(14) 1 calc R . P A 1
 C78 C 1.099(2) 1.1774(14) 0.3726(8) 0.075(5) Uani 0.657(14) 1 d D U P A 1
 H78 H 1.086154 1.241477 0.362595 0.090 Uiso 0.657(14) 1 calc R . P A 1
 C79 C 1.013(3) 1.1051(12) 0.3607(9) 0.086(6) Uani 0.657(14) 1 d D U P A 1
 H79 H 0.930213 1.120807 0.347021 0.103 Uiso 0.657(14) 1 calc R . P A 1
 C80 C 1.051(2) 1.0090(13) 0.3696(7) 0.070(5) Uani 0.657(14) 1 d D U P A 1
 H80 H 1.016066 0.960211 0.351859 0.083 Uiso 0.657(14) 1 calc R . P A 1
 C84 C 1.061(3) 1.1148(16) 0.3544(8) 0.074(8) Uani 0.343(14) 1 d . U P A 2
 H84 H 1.059685 1.143711 0.324008 0.089 Uiso 0.343(14) 1 calc R . P A 2
 C83 C 0.989(3) 1.1600(13) 0.3957(11) 0.084(9) Uani 0.343(14) 1 d G U P A 2
 H83 H 0.939282 1.219105 0.392972 0.100 Uiso 0.343(14) 1 calc R . P A 2
 C82 C 0.992(3) 1.1168(16) 0.4410(9) 0.080(8) Uani 0.343(14) 1 d G U P A 2
 H82 H 0.943386 1.147031 0.468674 0.096 Uiso 0.343(14) 1 calc R . P A 2
 C81 C 1.066(2) 1.0285(14) 0.4451(5) 0.069(7) Uani 0.343(14) 1 d G U P A 2
 H81 H 1.067892 0.999563 0.475414 0.083 Uiso 0.343(14) 1 calc R . P A 2
 C75 C 1.1384(14) 0.9833(8) 0.4037(5) 0.072(3) Uani 1 1 d DG U . . .
 C85 C 1.136(2) 1.0265(14) 0.3584(5) 0.077(8) Uani 0.343(14) 1 d G U P A 2
 H85 H 1.184193 0.996240 0.330748 0.092 Uiso 0.343(14) 1 calc R . P A 2
 C86 C 1.4643(10) 0.4234(7) 0.3778(4) 0.041(2) Uani 1 1 d . . . . .
 C87 C 1.4907(12) 0.3446(8) 0.3934(4) 0.049(3) Uani 1 1 d . . . . .
 C89 C 1.5914(19) 0.1795(10) 0.3770(6) 0.060(4) Uani 0.663(15) 1 d D U P B 1
 H89 H 1.597281 0.193021 0.343926 0.072 Uiso 0.663(15) 1 calc R . P B 1
 C90 C 1.642(2) 0.0900(12) 0.3927(6) 0.069(5) Uani 0.663(15) 1 d D U P B 1
 H90 H 1.670358 0.040128 0.370423 0.083 Uiso 0.663(15) 1 calc R . P B 1
 C91 C 1.648(2) 0.0760(13) 0.4422(5) 0.069(5) Uani 0.663(15) 1 d D U P B 1
 H91 H 1.684081 0.016981 0.453063 0.083 Uiso 0.663(15) 1 calc R . P B 1
 C92 C 1.601(2) 0.1495(10) 0.4754(7) 0.068(5) Uani 0.663(15) 1 d D U P B 1
 H92 H 1.593966 0.138162 0.508698 0.081 Uiso 0.663(15) 1 calc R . P B 1
 C93 C 1.5662(17) 0.2404(10) 0.4574(4) 0.043(3) Uani 0.663(15) 1 d D U P B 1
 H93 H 1.565692 0.295466 0.476928 0.051 Uiso 0.663(15) 1 calc R . P B 1
 C94 C 1.6411(18) 0.2312(13) 0.4395(7) 0.067(7) Uani 0.337(15) 1 d D U P B 2
 H94 H 1.707458 0.277909 0.441967 0.080 Uiso 0.337(15) 1 calc R . P B 2
 C88 C 1.5323(14) 0.2492(8) 0.4110(4) 0.066(3) Uani 1 1 d DG U . . .
 C98 C 1.4331(19) 0.1795(13) 0.4073(8) 0.083(8) Uani 0.337(15) 1 d DG U P B 2
 H98 H 1.360316 0.191480 0.388275 0.100 Uiso 0.337(15) 1 calc R . P B 2
 C97 C 1.443(3) 0.0917(13) 0.4320(10) 0.079(8) Uani 0.337(15) 1 d DG U P B 2
 H97 H 1.376351 0.045073 0.429465 0.095 Uiso 0.337(15) 1 calc R . P B 2
 C96 C 1.552(3) 0.0738(12) 0.4604(9) 0.066(8) Uani 0.337(15) 1 d DG U P B 2
 H96 H 1.557938 0.015082 0.476908 0.079 Uiso 0.337(15) 1 calc R . P B 2
 C95 C 1.651(2) 0.1435(15) 0.4641(9) 0.057(7) Uani 0.337(15) 1 d DG U P B 2
 H95 H 1.723493 0.131499 0.483159 0.068 Uiso 0.337(15) 1 calc R . P B 2

loop_
  _atom_site_aniso_label
  _atom_site_aniso_U_11
  _atom_site_aniso_U_22
  _atom_site_aniso_U_33
  _atom_site_aniso_U_23
  _atom_site_aniso_U_13
  _atom_site_aniso_U_12
 Au1 0.0480(2) 0.0365(2) 0.0376(2) -0.00213(16) -0.00467(18) 0.00544(17)
 Au2 0.0346(2) 0.0353(2) 0.0360(2) -0.00059(15) -0.00564(16) -0.00007(15)
 Au3 0.0377(2) 0.0417(2) 0.0391(2) 0.00173(16) -0.00581(17) -0.00003(17)
 Au4 0.0630(3) 0.0499(3) 0.0413(3) -0.00883(19) -0.0057(2) 0.0056(2)
 Cu1 0.0395(8) 0.0457(8) 0.0386(8) -0.0007(6) -0.0079(6) 0.0046(6)
 Cu2 0.0399(7) 0.0436(8) 0.0351(8) -0.0046(6) -0.0045(6) -0.0043(6)
 Cu3 0.0457(8) 0.0494(8) 0.0350(8) -0.0042(6) -0.0055(6) -0.0049(7)
 Cu4 0.0429(8) 0.0513(8) 0.0413(9) -0.0025(6) -0.0111(6) 0.0032(7)
 N1 0.036(4) 0.038(4) 0.027(4) -0.007(3) -0.003(3) 0.003(3)
 N2 0.036(4) 0.042(4) 0.022(4) -0.008(3) -0.001(3) 0.001(3)
 N3 0.033(4) 0.033(4) 0.039(5) -0.008(3) -0.006(3) 0.000(3)
 N4 0.034(4) 0.039(4) 0.031(4) -0.006(3) -0.007(3) 0.010(3)
 C1 0.043(5) 0.047(5) 0.028(5) -0.003(4) -0.011(4) 0.006(4)
 C2 0.033(5) 0.051(6) 0.037(6) -0.006(4) -0.004(4) 0.007(4)
 C3 0.039(5) 0.039(5) 0.037(5) -0.004(4) -0.008(4) 0.001(4)
 C4 0.039(5) 0.039(5) 0.029(5) 0.000(4) 0.001(4) -0.001(4)
 C5 0.033(5) 0.042(5) 0.039(6) -0.002(4) 0.000(4) -0.003(4)
 C6 0.032(5) 0.040(5) 0.053(6) 0.002(4) -0.005(4) 0.009(4)
 C7 0.038(5) 0.044(5) 0.044(6) 0.000(4) -0.008(4) 0.001(4)
 C8 0.032(5) 0.047(5) 0.035(5) -0.007(4) -0.009(4) 0.004(4)
 C9 0.038(5) 0.059(6) 0.038(6) -0.007(5) -0.006(4) 0.001(5)
 C10 0.040(5) 0.048(6) 0.040(6) -0.003(4) -0.004(4) 0.002(4)
 C11 0.043(5) 0.040(5) 0.038(6) -0.002(4) -0.006(4) 0.000(4)
 C12 0.033(5) 0.053(6) 0.045(6) -0.005(4) -0.011(4) 0.004(4)
 C13 0.043(5) 0.049(6) 0.036(6) -0.002(4) -0.002(4) -0.002(4)
 C14 0.041(5) 0.055(6) 0.029(5) -0.004(4) -0.006(4) 0.001(5)
 C15 0.036(5) 0.039(5) 0.036(5) -0.005(4) -0.016(4) 0.003(4)
 C16 0.029(4) 0.045(5) 0.040(6) 0.001(4) -0.006(4) 0.002(4)
 C17 0.035(5) 0.039(5) 0.039(6) -0.002(4) -0.006(4) 0.006(4)
 C18 0.032(5) 0.036(5) 0.055(6) 0.002(4) -0.016(4) 0.012(4)
 C19 0.035(5) 0.041(5) 0.035(5) 0.002(4) -0.001(4) 0.005(4)
 C20 0.033(5) 0.042(5) 0.042(6) 0.005(4) -0.016(4) 0.004(4)
 C21 0.040(5) 0.064(6) 0.025(5) -0.003(4) 0.005(4) -0.003(5)
 C22 0.036(5) 0.061(6) 0.034(6) -0.001(4) -0.004(4) 0.004(5)
 C23 0.039(5) 0.046(5) 0.037(6) 0.003(4) -0.008(4) 0.005(4)
 C24 0.036(5) 0.036(5) 0.034(5) -0.008(4) -0.006(4) 0.005(4)
 C25 0.048(6) 0.047(6) 0.029(5) -0.016(4) 0.000(4) 0.017(5)
 C26 0.051(6) 0.038(5) 0.032(5) -0.004(4) -0.006(4) 0.005(4)
 C27 0.039(5) 0.038(5) 0.030(5) -0.005(4) -0.003(4) 0.001(4)
 C28 0.048(6) 0.043(5) 0.052(7) 0.004(5) -0.015(5) 0.001(5)
 C29 0.049(6) 0.047(6) 0.065(8) 0.014(5) -0.005(6) 0.003(5)
 C30 0.054(6) 0.039(5) 0.049(7) 0.004(4) -0.002(5) 0.008(5)
 C31 0.052(6) 0.053(6) 0.035(6) 0.001(4) -0.008(5) 0.006(5)
 C32 0.038(5) 0.045(5) 0.046(6) -0.005(4) -0.007(4) -0.001(4)
 C33 0.038(5) 0.043(5) 0.038(6) -0.010(4) -0.011(4) 0.000(4)
 C34 0.030(4) 0.043(5) 0.031(5) 0.000(4) 0.005(4) -0.004(4)
 C35 0.036(5) 0.034(5) 0.048(6) 0.001(4) -0.007(4) 0.011(4)
 C36 0.062(7) 0.049(6) 0.048(7) -0.001(5) -0.017(5) 0.000(5)
 C37 0.072(8) 0.046(6) 0.075(9) -0.007(6) -0.002(7) 0.015(6)
 C38 0.058(8) 0.048(7) 0.114(13) 0.022(7) 0.001(8) 0.020(6)
 C39 0.077(9) 0.073(8) 0.066(9) 0.025(7) 0.023(7) 0.037(7)
 C40 0.067(8) 0.065(7) 0.040(7) 0.015(5) 0.014(5) 0.019(6)
 C41 0.055(6) 0.048(6) 0.037(6) -0.002(4) -0.013(5) 0.004(5)
 C42 0.048(6) 0.032(5) 0.041(6) 0.000(4) -0.001(4) 0.009(4)
 C43 0.060(6) 0.027(4) 0.044(6) 0.000(4) -0.017(5) 0.008(4)
 C44 0.065(7) 0.043(6) 0.059(7) 0.008(5) -0.006(6) -0.017(5)
 C45 0.087(10) 0.042(6) 0.079(9) 0.017(6) -0.029(8) -0.017(6)
 C46 0.110(12) 0.037(6) 0.110(12) -0.005(7) -0.066(10) 0.010(7)
 C47 0.076(8) 0.048(7) 0.085(10) -0.019(6) -0.040(7) 0.024(6)
 C48 0.045(6) 0.049(6) 0.056(7) -0.020(5) -0.004(5) 0.007(5)
 C49 0.034(5) 0.045(5) 0.036(6) -0.011(4) -0.001(4) 0.006(4)
 C50 0.043(5) 0.036(5) 0.044(6) 0.005(4) -0.015(4) -0.001(4)
 C51 0.038(5) 0.030(4) 0.038(5) -0.002(4) -0.009(4) 0.000(4)
 C52 0.044(6) 0.047(6) 0.072(8) 0.000(5) -0.009(5) -0.001(5)
 C53 0.052(7) 0.045(6) 0.092(10) 0.014(6) -0.018(7) 0.005(5)
 C54 0.067(8) 0.041(6) 0.078(9) 0.011(6) -0.018(7) -0.005(6)
 C55 0.051(6) 0.038(5) 0.069(8) -0.002(5) -0.005(5) -0.009(5)
 C56 0.046(6) 0.038(5) 0.067(8) 0.012(5) 0.001(5) -0.004(5)
 C57 0.063(7) 0.071(8) 0.031(6) -0.008(5) -0.006(5) 0.000(6)
 C58 0.042(6) 0.074(8) 0.033(6) -0.009(5) 0.003(5) 0.001(6)
 C59 0.054(6) 0.064(7) 0.029(6) -0.006(5) 0.005(5) 0.006(5)
 C60 0.082(9) 0.086(10) 0.049(8) -0.004(6) -0.031(7) -0.007(8)
 C61 0.094(11) 0.102(12) 0.053(9) 0.000(8) -0.034(8) 0.014(9)
 C62 0.104(12) 0.071(9) 0.063(9) -0.001(7) -0.022(8) 0.021(9)
 C63 0.059(8) 0.073(9) 0.089(11) 0.002(8) -0.003(7) -0.012(7)
 C64 0.055(7) 0.061(7) 0.052(7) 0.006(5) -0.014(5) -0.001(6)
 C65 0.042(5) 0.045(6) 0.039(6) -0.010(4) -0.001(4) -0.003(4)
 C66 0.038(5) 0.040(5) 0.049(6) 0.003(4) -0.010(4) -0.004(4)
 C67 0.029(4) 0.036(5) 0.051(6) 0.006(4) -0.005(4) -0.003(4)
 C68 0.064(7) 0.052(6) 0.047(7) -0.003(5) 0.013(5) 0.010(5)
 C69 0.085(9) 0.034(6) 0.092(11) 0.009(6) -0.003(8) -0.002(6)
 C70 0.056(7) 0.054(7) 0.069(9) 0.020(6) 0.013(6) 0.009(6)
 C71 0.060(7) 0.060(7) 0.047(7) 0.012(5) -0.013(5) 0.001(6)
 C72 0.062(7) 0.049(6) 0.043(6) -0.001(5) -0.002(5) 0.003(5)
 C73 0.067(8) 0.062(8) 0.055(8) -0.027(6) -0.019(6) 0.010(6)
 C74 0.066(7) 0.060(7) 0.030(6) -0.003(5) -0.007(5) 0.001(6)
 C76 0.063(8) 0.058(7) 0.067(9) -0.016(6) -0.010(6) -0.002(6)
 C77 0.075(8) 0.067(7) 0.078(9) -0.006(7) -0.005(7) -0.013(7)
 C78 0.089(9) 0.059(7) 0.077(9) 0.004(7) -0.009(7) -0.008(6)
 C79 0.090(10) 0.079(8) 0.093(10) 0.010(7) -0.028(8) -0.010(7)
 C80 0.078(9) 0.063(7) 0.071(9) -0.006(7) -0.025(7) -0.006(7)
 C84 0.071(12) 0.073(11) 0.080(9) 0.006(8) -0.012(9) -0.007(9)
 C83 0.082(13) 0.083(11) 0.085(11) 0.007(8) -0.009(9) 0.002(9)
 C82 0.076(12) 0.081(10) 0.082(9) 0.002(8) -0.011(9) 0.000(8)
 C81 0.071(11) 0.066(10) 0.072(9) -0.007(8) -0.017(8) -0.008(8)
 C75 0.093(7) 0.062(5) 0.064(6) -0.009(5) -0.025(5) -0.008(5)
 C85 0.078(12) 0.077(11) 0.077(9) 0.003(8) -0.017(9) -0.002(8)
 C86 0.040(5) 0.042(5) 0.040(6) -0.006(4) -0.004(4) 0.007(4)
 C87 0.062(7) 0.041(6) 0.045(6) -0.003(4) -0.010(5) -0.004(5)
 C89 0.074(9) 0.056(7) 0.051(7) -0.001(5) -0.011(7) 0.001(6)
 C90 0.083(9) 0.058(7) 0.066(7) 0.000(6) -0.011(7) 0.012(7)
 C91 0.087(9) 0.053(7) 0.066(7) 0.000(6) -0.019(7) 0.018(7)
 C92 0.080(10) 0.057(7) 0.065(7) -0.003(5) -0.011(7) 0.012(7)
 C93 0.048(7) 0.040(6) 0.040(6) -0.001(5) -0.007(6) -0.001(5)
 C94 0.069(11) 0.065(10) 0.066(12) 0.010(8) -0.009(8) -0.003(8)
 C88 0.092(7) 0.051(5) 0.058(6) -0.009(4) -0.023(5) 0.010(5)
 C98 0.080(11) 0.084(11) 0.088(12) 0.005(8) -0.022(9) -0.004(8)
 C97 0.075(11) 0.080(10) 0.084(12) -0.003(8) -0.015(8) -0.010(9)
 C96 0.067(11) 0.063(10) 0.067(12) -0.002(8) -0.006(8) -0.005(8)
 C95 0.058(11) 0.055(10) 0.056(11) 0.002(8) -0.003(9) -0.001(7)

_geom_special_details
;
 All esds (except the esd in the dihedral angle between two l.s. planes)
 are estimated using the full covariance matrix.  The cell esds are taken
 into account individually in the estimation of esds in distances, angles
 and torsion angles; correlations between esds in cell parameters are only
 used when they are defined by crystal symmetry.  An approximate (isotropic)
 treatment of cell esds is used for estimating esds involving l.s. planes.
;
loop_
  _geom_bond_atom_site_label_1
  _geom_bond_atom_site_label_2
  _geom_bond_distance
  _geom_bond_site_symmetry_2
  _geom_bond_publ_flag
 Au1 Cu1 2.7030(15) . ?
 Au1 Cu2 2.9122(14) . ?
 Au1 C25 2.013(11) . ?
 Au1 C41 2.042(11) . ?
 Au2 Cu1 2.9851(14) . ?
 Au2 Cu2 2.7229(15) . ?
 Au2 C33 2.022(10) . ?
 Au2 C49 2.013(11) . ?
 Au3 Cu3 2.7528(15) . ?
 Au3 Cu4 2.9640(15) . ?
 Au3 C65 2.013(11) . ?
 Au3 C86 2.013(10) . ?
 Au4 Cu3 2.8900(15) . ?
 Au4 Cu4 2.7416(16) . ?
 Au4 C57 2.002(14) . ?
 Au4 C73 1.999(14) . ?
 Cu1 N1 2.063(7) . ?
 Cu1 C41 2.052(10) . ?
 Cu1 C49 2.105(9) . ?
 Cu1 C50 2.356(10) . ?
 Cu2 N3 2.033(7) . ?
 Cu2 C25 2.091(9) . ?
 Cu2 C26 2.310(10) . ?
 Cu2 C33 2.091(10) . ?
 Cu3 N2 2.030(7) . ?
 Cu3 C57 2.073(11) . ?
 Cu3 C58 2.332(11) . ?
 Cu3 C86 2.105(10) . ?
 Cu4 N4 2.056(8) . ?
 Cu4 C65 2.102(10) . ?
 Cu4 C66 2.375(10) . ?
 Cu4 C73 2.042(11) . ?
 N1 C1 1.343(12) . ?
 N1 C5 1.320(12) . ?
 N2 C10 1.347(12) . ?
 N2 C11 1.318(12) . ?
 N3 C13 1.358(12) . ?
 N3 C17 1.329(12) . ?
 N4 C22 1.333(12) . ?
 N4 C23 1.338(12) . ?
 C1 C2 1.374(13) . ?
 C2 C3 1.394(13) . ?
 C3 C4 1.407(13) . ?
 C3 C6 1.414(13) . ?
 C4 C5 1.382(13) . ?
 C6 C7 1.219(13) . ?
 C7 C8 1.414(13) . ?
 C8 C9 1.377(13) . ?
 C8 C12 1.412(14) . ?
 C9 C10 1.379(14) . ?
 C11 C12 1.378(13) . ?
 C13 C14 1.362(13) . ?
 C14 C15 1.370(13) . ?
 C15 C16 1.396(13) . ?
 C15 C18 1.429(12) . ?
 C16 C17 1.386(13) . ?
 C18 C19 1.206(13) . ?
 C19 C20 1.440(13) . ?
 C20 C21 1.384(13) . ?
 C20 C24 1.403(13) . ?
 C21 C22 1.389(14) . ?
 C23 C24 1.383(13) . ?
 C25 C26 1.178(14) . ?
 C26 C27 1.470(14) . ?
 C27 C28 1.372(14) . ?
 C27 C32 1.389(13) . ?
 C28 C29 1.390(15) . ?
 C29 C30 1.381(15) . ?
 C30 C31 1.359(15) . ?
 C31 C32 1.390(15) . ?
 C33 C34 1.201(13) . ?
 C34 C35 1.447(13) . ?
 C35 C36 1.408(14) . ?
 C35 C40 1.378(15) . ?
 C36 C37 1.377(16) . ?
 C37 C38 1.350(19) . ?
 C38 C39 1.38(2) . ?
 C39 C40 1.399(17) . ?
 C41 C42 1.167(13) . ?
 C42 C43 1.463(12) . ?
 C43 C44 1.392(15) . ?
 C43 C48 1.367(14) . ?
 C44 C45 1.398(17) . ?
 C45 C46 1.33(2) . ?
 C46 C47 1.40(2) . ?
 C47 C48 1.383(15) . ?
 C49 C50 1.195(14) . ?
 C50 C51 1.443(13) . ?
 C51 C52 1.388(14) . ?
 C51 C56 1.399(14) . ?
 C52 C53 1.390(16) . ?
 C53 C54 1.349(17) . ?
 C54 C55 1.379(16) . ?
 C55 C56 1.384(15) . ?
 C57 C58 1.196(17) . ?
 C58 C59 1.447(18) . ?
 C59 C60 1.399(16) . ?
 C59 C64 1.385(16) . ?
 C60 C61 1.38(2) . ?
 C61 C62 1.34(2) . ?
 C62 C63 1.36(2) . ?
 C63 C64 1.355(19) . ?
 C65 C66 1.176(14) . ?
 C66 C67 1.467(13) . ?
 C67 C68 1.381(14) . ?
 C67 C72 1.378(14) . ?
 C68 C69 1.380(17) . ?
 C69 C70 1.349(18) . ?
 C70 C71 1.379(17) . ?
 C71 C72 1.384(16) . ?
 C73 C74 1.203(17) . ?
 C74 C75 1.436(16) . ?
 C76 C77 1.390(10) . ?
 C76 C75 1.404(9) . ?
 C77 C78 1.389(10) . ?
 C78 C79 1.386(10) . ?
 C79 C80 1.383(10) . ?
 C80 C75 1.370(9) . ?
 C84 C83 1.3900 . ?
 C84 C85 1.3900 . ?
 C83 C82 1.3900 . ?
 C82 C81 1.3900 . ?
 C81 C75 1.3900 . ?
 C75 C85 1.3900 . ?
 C86 C87 1.193(14) . ?
 C87 C88 1.453(15) . ?
 C89 C90 1.388(10) . ?
 C89 C88 1.393(9) . ?
 C90 C91 1.392(10) . ?
 C91 C92 1.386(10) . ?
 C92 C93 1.387(10) . ?
 C93 C88 1.365(9) . ?
 C94 C88 1.3900 . ?
 C94 C95 1.3900 . ?
 C88 C98 1.3900 . ?
 C98 C97 1.3900 . ?
 C97 C96 1.3900 . ?
 C96 C95 1.3900 . ?

loop_
  _geom_angle_atom_site_label_1
  _geom_angle_atom_site_label_2
  _geom_angle_atom_site_label_3
  _geom_angle
  _geom_angle_site_symmetry_1
  _geom_angle_site_symmetry_3
  _geom_angle_publ_flag
 Cu1 Au1 Cu2 89.41(4) . . ?
 C25 Au1 Cu1 135.2(2) . . ?
 C25 Au1 Cu2 45.9(2) . . ?
 C25 Au1 C41 174.4(4) . . ?
 C41 Au1 Cu1 48.8(3) . . ?
 C41 Au1 Cu2 137.6(3) . . ?
 Cu2 Au2 Cu1 87.53(4) . . ?
 C33 Au2 Cu1 137.2(3) . . ?
 C33 Au2 Cu2 49.7(3) . . ?
 C49 Au2 Cu1 44.8(3) . . ?
 C49 Au2 Cu2 132.3(3) . . ?
 C49 Au2 C33 177.6(4) . . ?
 Cu3 Au3 Cu4 88.31(5) . . ?
 C65 Au3 Cu3 133.4(3) . . ?
 C65 Au3 Cu4 45.1(3) . . ?
 C65 Au3 C86 177.0(4) . . ?
 C86 Au3 Cu3 49.5(3) . . ?
 C86 Au3 Cu4 137.8(3) . . ?
 Cu4 Au4 Cu3 90.04(4) . . ?
 C57 Au4 Cu3 45.8(3) . . ?
 C57 Au4 Cu4 135.6(3) . . ?
 C73 Au4 Cu3 137.5(3) . . ?
 C73 Au4 Cu4 48.0(3) . . ?
 C73 Au4 C57 176.3(5) . . ?
 Au1 Cu1 Au2 80.78(4) . . ?
 N1 Cu1 Au1 113.2(2) . . ?
 N1 Cu1 Au2 101.9(2) . . ?
 N1 Cu1 C49 107.9(3) . . ?
 N1 Cu1 C50 107.4(3) . . ?
 C41 Cu1 Au1 48.5(3) . . ?
 C41 Cu1 Au2 124.7(3) . . ?
 C41 Cu1 N1 116.0(4) . . ?
 C41 Cu1 C49 136.1(4) . . ?
 C41 Cu1 C50 125.4(4) . . ?
 C49 Cu1 Au1 115.0(3) . . ?
 C49 Cu1 Au2 42.3(3) . . ?
 C49 Cu1 C50 30.4(4) . . ?
 C50 Cu1 Au1 135.1(2) . . ?
 C50 Cu1 Au2 72.7(2) . . ?
 Au2 Cu2 Au1 81.80(4) . . ?
 N3 Cu2 Au1 104.3(2) . . ?
 N3 Cu2 Au2 101.4(2) . . ?
 N3 Cu2 C25 119.7(4) . . ?
 N3 Cu2 C26 119.6(3) . . ?
 N3 Cu2 C33 111.9(3) . . ?
 C25 Cu2 Au1 43.7(3) . . ?
 C25 Cu2 Au2 115.9(3) . . ?
 C25 Cu2 C26 30.5(4) . . ?
 C25 Cu2 C33 128.3(4) . . ?
 C26 Cu2 Au1 74.3(2) . . ?
 C26 Cu2 Au2 136.3(3) . . ?
 C33 Cu2 Au1 121.2(3) . . ?
 C33 Cu2 Au2 47.5(3) . . ?
 C33 Cu2 C26 119.7(4) . . ?
 Au3 Cu3 Au4 81.41(4) . . ?
 N2 Cu3 Au3 101.4(2) . . ?
 N2 Cu3 Au4 105.0(2) . . ?
 N2 Cu3 C57 121.7(4) . . ?
 N2 Cu3 C58 122.5(4) . . ?
 N2 Cu3 C86 112.6(3) . . ?
 C57 Cu3 Au3 114.7(4) . . ?
 C57 Cu3 Au4 43.9(4) . . ?
 C57 Cu3 C58 30.8(4) . . ?
 C57 Cu3 C86 125.6(4) . . ?
 C58 Cu3 Au3 133.8(3) . . ?
 C58 Cu3 Au4 74.6(3) . . ?
 C86 Cu3 Au3 46.6(3) . . ?
 C86 Cu3 Au4 119.5(3) . . ?
 C86 Cu3 C58 116.6(4) . . ?
 Au4 Cu4 Au3 80.27(4) . . ?
 N4 Cu4 Au3 102.6(2) . . ?
 N4 Cu4 Au4 110.9(2) . . ?
 N4 Cu4 C65 107.7(3) . . ?
 N4 Cu4 C66 106.1(3) . . ?
 C65 Cu4 Au3 42.7(3) . . ?
 C65 Cu4 Au4 116.3(3) . . ?
 C65 Cu4 C66 29.7(4) . . ?
 C66 Cu4 Au3 72.4(2) . . ?
 C66 Cu4 Au4 137.7(2) . . ?
 C73 Cu4 Au3 122.2(4) . . ?
 C73 Cu4 Au4 46.6(4) . . ?
 C73 Cu4 N4 115.0(4) . . ?
 C73 Cu4 C65 137.3(4) . . ?
 C73 Cu4 C66 129.5(5) . . ?
 C1 N1 Cu1 122.7(6) . . ?
 C5 N1 Cu1 120.9(6) . . ?
 C5 N1 C1 116.4(8) . . ?
 C10 N2 Cu3 121.7(6) . . ?
 C11 N2 Cu3 121.7(6) . . ?
 C11 N2 C10 116.5(8) . . ?
 C13 N3 Cu2 120.8(6) . . ?
 C17 N3 Cu2 122.4(6) . . ?
 C17 N3 C13 116.6(8) . . ?
 C22 N4 Cu4 123.1(6) . . ?
 C22 N4 C23 117.1(8) . . ?
 C23 N4 Cu4 119.8(6) . . ?
 N1 C1 C2 123.6(9) . . ?
 C1 C2 C3 119.6(9) . . ?
 C2 C3 C4 117.1(8) . . ?
 C2 C3 C6 122.6(9) . . ?
 C4 C3 C6 120.3(9) . . ?
 C5 C4 C3 118.1(8) . . ?
 N1 C5 C4 125.1(9) . . ?
 C7 C6 C3 180.0(15) . . ?
 C6 C7 C8 178.4(11) . . ?
 C9 C8 C7 123.0(9) . . ?
 C9 C8 C12 117.3(9) . . ?
 C12 C8 C7 119.7(9) . . ?
 C8 C9 C10 119.0(10) . . ?
 N2 C10 C9 124.1(9) . . ?
 N2 C11 C12 124.2(10) . . ?
 C11 C12 C8 118.8(9) . . ?
 N3 C13 C14 122.7(9) . . ?
 C13 C14 C15 120.5(9) . . ?
 C14 C15 C16 118.0(8) . . ?
 C14 C15 C18 120.9(9) . . ?
 C16 C15 C18 121.1(9) . . ?
 C17 C16 C15 117.9(9) . . ?
 N3 C17 C16 124.3(9) . . ?
 C19 C18 C15 175.1(11) . . ?
 C18 C19 C20 176.5(11) . . ?
 C21 C20 C19 121.3(9) . . ?
 C21 C20 C24 119.2(8) . . ?
 C24 C20 C19 119.5(9) . . ?
 C20 C21 C22 117.9(9) . . ?
 N4 C22 C21 124.1(9) . . ?
 N4 C23 C24 124.0(9) . . ?
 C23 C24 C20 117.7(9) . . ?
 Au1 C25 Cu2 90.4(4) . . ?
 C26 C25 Au1 175.0(9) . . ?
 C26 C25 Cu2 85.1(7) . . ?
 C25 C26 Cu2 64.4(6) . . ?
 C25 C26 C27 176.2(11) . . ?
 C27 C26 Cu2 119.1(6) . . ?
 C28 C27 C26 120.4(9) . . ?
 C28 C27 C32 120.2(9) . . ?
 C32 C27 C26 119.4(9) . . ?
 C27 C28 C29 120.4(10) . . ?
 C30 C29 C28 118.8(11) . . ?
 C31 C30 C29 121.2(10) . . ?
 C30 C31 C32 120.2(10) . . ?
 C27 C32 C31 119.1(9) . . ?
 Au2 C33 Cu2 82.9(4) . . ?
 C34 C33 Au2 168.1(9) . . ?
 C34 C33 Cu2 109.0(8) . . ?
 C33 C34 C35 178.7(11) . . ?
 C36 C35 C34 119.5(9) . . ?
 C40 C35 C34 120.3(9) . . ?
 C40 C35 C36 120.2(10) . . ?
 C37 C36 C35 118.2(11) . . ?
 C38 C37 C36 120.9(12) . . ?
 C37 C38 C39 122.5(12) . . ?
 C38 C39 C40 117.6(13) . . ?
 C35 C40 C39 120.5(12) . . ?
 Au1 C41 Cu1 82.6(4) . . ?
 C42 C41 Au1 162.8(10) . . ?
 C42 C41 Cu1 113.9(9) . . ?
 C41 C42 C43 176.9(12) . . ?
 C44 C43 C42 119.8(10) . . ?
 C48 C43 C42 120.3(10) . . ?
 C48 C43 C44 119.9(10) . . ?
 C43 C44 C45 118.1(12) . . ?
 C46 C45 C44 121.5(13) . . ?
 C45 C46 C47 121.3(11) . . ?
 C48 C47 C46 117.5(13) . . ?
 C43 C48 C47 121.6(12) . . ?
 Au2 C49 Cu1 92.9(4) . . ?
 C50 C49 Au2 177.5(9) . . ?
 C50 C49 Cu1 86.5(7) . . ?
 C49 C50 Cu1 63.1(6) . . ?
 C49 C50 C51 173.8(11) . . ?
 C51 C50 Cu1 123.1(7) . . ?
 C52 C51 C50 121.2(9) . . ?
 C52 C51 C56 118.5(9) . . ?
 C56 C51 C50 120.3(9) . . ?
 C51 C52 C53 120.1(11) . . ?
 C54 C53 C52 120.9(11) . . ?
 C53 C54 C55 120.2(11) . . ?
 C54 C55 C56 120.1(11) . . ?
 C55 C56 C51 120.2(10) . . ?
 Au4 C57 Cu3 90.3(5) . . ?
 C58 C57 Au4 176.9(10) . . ?
 C58 C57 Cu3 86.6(8) . . ?
 C57 C58 Cu3 62.6(7) . . ?
 C57 C58 C59 174.5(12) . . ?
 C59 C58 Cu3 122.6(8) . . ?
 C60 C59 C58 120.0(11) . . ?
 C64 C59 C58 121.5(10) . . ?
 C64 C59 C60 118.5(12) . . ?
 C61 C60 C59 119.4(13) . . ?
 C62 C61 C60 121.8(13) . . ?
 C61 C62 C63 117.9(14) . . ?
 C64 C63 C62 123.4(14) . . ?
 C63 C64 C59 118.9(12) . . ?
 Au3 C65 Cu4 92.1(4) . . ?
 C66 C65 Au3 178.7(10) . . ?
 C66 C65 Cu4 88.1(8) . . ?
 C65 C66 Cu4 62.2(7) . . ?
 C65 C66 C67 175.6(11) . . ?
 C67 C66 Cu4 122.2(7) . . ?
 C68 C67 C66 121.9(10) . . ?
 C72 C67 C66 118.3(9) . . ?
 C72 C67 C68 119.7(10) . . ?
 C69 C68 C67 119.6(11) . . ?
 C70 C69 C68 121.2(12) . . ?
 C69 C70 C71 119.5(11) . . ?
 C70 C71 C72 120.5(11) . . ?
 C67 C72 C71 119.4(10) . . ?
 Au4 C73 Cu4 85.4(4) . . ?
 C74 C73 Au4 171.1(12) . . ?
 C74 C73 Cu4 102.6(10) . . ?
 C73 C74 C75 173.5(12) . . ?
 C77 C76 C75 118.5(16) . . ?
 C78 C77 C76 123.4(18) . . ?
 C79 C78 C77 116.6(19) . . ?
 C80 C79 C78 119(2) . . ?
 C75 C80 C79 122.3(18) . . ?
 C83 C84 C85 120.0 . . ?
 C84 C83 C82 120.0 . . ?
 C81 C82 C83 120.0 . . ?
 C82 C81 C75 120.0 . . ?
 C76 C75 C74 119.4(11) . . ?
 C80 C75 C74 119.8(12) . . ?
 C80 C75 C76 115.9(14) . . ?
 C81 C75 C74 112.6(11) . . ?
 C85 C75 C74 124.9(11) . . ?
 C85 C75 C81 120.0 . . ?
 C75 C85 C84 120.0 . . ?
 Au3 C86 Cu3 83.9(4) . . ?
 C87 C86 Au3 170.0(10) . . ?
 C87 C86 Cu3 105.5(9) . . ?
 C86 C87 C88 176.3(13) . . ?
 C90 C89 C88 119.9(15) . . ?
 C89 C90 C91 118.9(16) . . ?
 C92 C91 C90 120.4(16) . . ?
 C91 C92 C93 118.1(17) . . ?
 C88 C93 C92 120.0(14) . . ?
 C88 C94 C95 120.0 . . ?
 C89 C88 C87 118.2(11) . . ?
 C93 C88 C87 119.3(10) . . ?
 C93 C88 C89 117.4(12) . . ?
 C94 C88 C87 124.7(10) . . ?
 C94 C88 C98 120.0 . . ?
 C98 C88 C87 113.6(11) . . ?
 C97 C98 C88 120.0 . . ?
 C98 C97 C96 120.0 . . ?
 C97 C96 C95 120.0 . . ?
 C96 C95 C94 120.0 . . ?

loop_
  _geom_torsion_atom_site_label_1
  _geom_torsion_atom_site_label_2
  _geom_torsion_atom_site_label_3
  _geom_torsion_atom_site_label_4
  _geom_torsion
  _geom_torsion_site_symmetry_1
  _geom_torsion_site_symmetry_2
  _geom_torsion_site_symmetry_3
  _geom_torsion_site_symmetry_4
  _geom_torsion_publ_flag
 Cu1 N1 C1 C2 179.9(7) . . . . ?
 Cu1 N1 C5 C4 -179.3(7) . . . . ?
 Cu1 C50 C51 C52 17.6(13) . . . . ?
 Cu1 C50 C51 C56 -163.1(8) . . . . ?
 Cu2 N3 C13 C14 -173.3(8) . . . . ?
 Cu2 N3 C17 C16 173.6(7) . . . . ?
 Cu2 C26 C27 C28 58.3(12) . . . . ?
 Cu2 C26 C27 C32 -120.4(9) . . . . ?
 Cu3 N2 C10 C9 -174.5(8) . . . . ?
 Cu3 N2 C11 C12 174.3(8) . . . . ?
 Cu3 C58 C59 C60 119.7(11) . . . . ?
 Cu3 C58 C59 C64 -59.2(13) . . . . ?
 Cu4 N4 C22 C21 -179.0(8) . . . . ?
 Cu4 N4 C23 C24 178.9(7) . . . . ?
 Cu4 C66 C67 C68 41.9(13) . . . . ?
 Cu4 C66 C67 C72 -136.0(8) . . . . ?
 N1 C1 C2 C3 1.1(15) . . . . ?
 N2 C11 C12 C8 -0.7(15) . . . . ?
 N3 C13 C14 C15 -0.8(16) . . . . ?
 N4 C23 C24 C20 1.2(14) . . . . ?
 C1 N1 C5 C4 2.2(14) . . . . ?
 C1 C2 C3 C4 -0.9(14) . . . . ?
 C1 C2 C3 C6 -178.5(9) . . . . ?
 C2 C3 C4 C5 1.3(13) . . . . ?
 C3 C4 C5 N1 -2.1(14) . . . . ?
 C5 N1 C1 C2 -1.6(14) . . . . ?
 C6 C3 C4 C5 179.0(9) . . . . ?
 C7 C8 C9 C10 178.4(10) . . . . ?
 C7 C8 C12 C11 -178.4(9) . . . . ?
 C8 C9 C10 N2 1.1(16) . . . . ?
 C9 C8 C12 C11 3.6(14) . . . . ?
 C10 N2 C11 C12 -2.0(14) . . . . ?
 C11 N2 C10 C9 1.9(14) . . . . ?
 C12 C8 C9 C10 -3.7(15) . . . . ?
 C13 N3 C17 C16 -1.2(13) . . . . ?
 C13 C14 C15 C16 -0.3(14) . . . . ?
 C13 C14 C15 C18 177.8(9) . . . . ?
 C14 C15 C16 C17 0.7(14) . . . . ?
 C15 C16 C17 N3 0.1(14) . . . . ?
 C17 N3 C13 C14 1.5(14) . . . . ?
 C18 C15 C16 C17 -177.4(8) . . . . ?
 C19 C20 C21 C22 179.6(9) . . . . ?
 C19 C20 C24 C23 -179.8(9) . . . . ?
 C20 C21 C22 N4 -0.9(16) . . . . ?
 C21 C20 C24 C23 -1.4(13) . . . . ?
 C22 N4 C23 C24 -0.8(14) . . . . ?
 C23 N4 C22 C21 0.6(15) . . . . ?
 C24 C20 C21 C22 1.3(15) . . . . ?
 C26 C27 C28 C29 -178.2(10) . . . . ?
 C26 C27 C32 C31 179.2(9) . . . . ?
 C27 C28 C29 C30 -1.3(17) . . . . ?
 C28 C27 C32 C31 0.5(15) . . . . ?
 C28 C29 C30 C31 1.0(17) . . . . ?
 C29 C30 C31 C32 0.0(16) . . . . ?
 C30 C31 C32 C27 -0.7(15) . . . . ?
 C32 C27 C28 C29 0.5(16) . . . . ?
 C34 C35 C36 C37 176.7(11) . . . . ?
 C34 C35 C40 C39 -177.1(12) . . . . ?
 C35 C36 C37 C38 0.2(19) . . . . ?
 C36 C35 C40 C39 1.3(18) . . . . ?
 C36 C37 C38 C39 2(2) . . . . ?
 C37 C38 C39 C40 -2(2) . . . . ?
 C38 C39 C40 C35 1(2) . . . . ?
 C40 C35 C36 C37 -1.8(17) . . . . ?
 C42 C43 C44 C45 -176.9(10) . . . . ?
 C42 C43 C48 C47 179.1(10) . . . . ?
 C43 C44 C45 C46 -1.8(19) . . . . ?
 C44 C43 C48 C47 -0.3(16) . . . . ?
 C44 C45 C46 C47 -1(2) . . . . ?
 C45 C46 C47 C48 3(2) . . . . ?
 C46 C47 C48 C43 -2.6(17) . . . . ?
 C48 C43 C44 C45 2.5(16) . . . . ?
 C50 C51 C52 C53 -179.6(11) . . . . ?
 C50 C51 C56 C55 179.3(10) . . . . ?
 C51 C52 C53 C54 -0.8(19) . . . . ?
 C52 C51 C56 C55 -1.4(16) . . . . ?
 C52 C53 C54 C55 1(2) . . . . ?
 C53 C54 C55 C56 -1.1(19) . . . . ?
 C54 C55 C56 C51 1.4(18) . . . . ?
 C56 C51 C52 C53 1.1(16) . . . . ?
 C58 C59 C60 C61 -179.8(12) . . . . ?
 C58 C59 C64 C63 178.6(12) . . . . ?
 C59 C60 C61 C62 4(2) . . . . ?
 C60 C59 C64 C63 -0.3(18) . . . . ?
 C60 C61 C62 C63 -5(2) . . . . ?
 C61 C62 C63 C64 4(2) . . . . ?
 C62 C63 C64 C59 -1(2) . . . . ?
 C64 C59 C60 C61 -0.9(19) . . . . ?
 C66 C67 C68 C69 -178.1(11) . . . . ?
 C66 C67 C72 C71 178.7(10) . . . . ?
 C67 C68 C69 C70 0(2) . . . . ?
 C68 C67 C72 C71 0.7(16) . . . . ?
 C68 C69 C70 C71 1(2) . . . . ?
 C69 C70 C71 C72 0.0(19) . . . . ?
 C70 C71 C72 C67 -0.6(18) . . . . ?
 C72 C67 C68 C69 -0.2(17) . . . . ?
 C74 C75 C85 C84 160.8(14) . . . . ?
 C76 C77 C78 C79 2(4) . . . . ?
 C77 C76 C75 C74 170.2(16) . . . . ?
 C77 C76 C75 C80 15(3) . . . . ?
 C77 C78 C79 C80 -10(4) . . . . ?
 C78 C79 C80 C75 23(4) . . . . ?
 C79 C80 C75 C74 180(2) . . . . ?
 C79 C80 C75 C76 -25(3) . . . . ?
 C84 C83 C82 C81 0.0 . . . . ?
 C83 C84 C85 C75 0.0 . . . . ?
 C83 C82 C81 C75 0.0 . . . . ?
 C82 C81 C75 C74 -163.0(12) . . . . ?
 C82 C81 C75 C85 0.0 . . . . ?
 C81 C75 C85 C84 0.0 . . . . ?
 C75 C76 C77 C78 -4(3) . . . . ?
 C85 C84 C83 C82 0.0 . . . . ?
 C87 C88 C98 C97 -166.0(11) . . . . ?
 C89 C90 C91 C92 2(3) . . . . ?
 C90 C89 C88 C87 175.5(16) . . . . ?
 C90 C89 C88 C93 21(2) . . . . ?
 C90 C91 C92 C93 -8(3) . . . . ?
 C91 C92 C93 C88 22(3) . . . . ?
 C92 C93 C88 C87 177.8(16) . . . . ?
 C92 C93 C88 C89 -28(2) . . . . ?
 C94 C88 C98 C97 0.0 . . . . ?
 C88 C89 C90 C91 -8(3) . . . . ?
 C88 C94 C95 C96 0.0 . . . . ?
 C88 C98 C97 C96 0.0 . . . . ?
 C98 C97 C96 C95 0.0 . . . . ?
 C97 C96 C95 C94 0.0 . . . . ?
 C95 C94 C88 C87 164.3(13) . . . . ?
 C95 C94 C88 C98 0.0 . . . . ?

_shelx_res_file
;
TITL hy_a.res in P-1
    hy.res
    created by SHELXL-2016/6 at 15:45:39 on 11-Mar-2022
REM Old TITL HY in P-1
REM SHELXT solution in P-1
REM R1 0.116, Rweak 0.008, Alpha 0.150, Orientation as input
REM Formula found by SHELXT: Au4 Cu4 C70 N18
CELL 1.54184 9.5278 13.7473 27.6689 89.931 82.873 87.336
ZERR 2 0.0003 0.0004 0.0009 0.002 0.003 0.002
LATT 1
SFAC C H Au Cu N
UNIT 176 112 8 8 8
DFIX 1.39 0.01 C80 C75 C80 C79 C78 C79 C77 C78 C77 C76 C76 C75
DFIX 1.39 0.01 C98 C88 C97 C98 C96 C97 C91 C90 C89 C90 C89 C88 C88 C94 C93 =
 C88 C92 C93 C96 C95 C95 C94 C91 C92
FLAT C88 C94 C95 C96 C97 C98
DELU C97 C98 C89 C88 C93 C92 C96 C91 C90 C95 C94
DELU C75 C85 C84 C80 C81 C82 C78 C79 C83 C77 C76
ISOR 0.01 0.02 C76 C79 C80 C78 C77 C84 C83 C82 C81 C75 C85
ISOR 0.01 0.02 C93 C92 C90 C89 C91 C94 C88 C97 C96 C95 C98

L.S. 10
PLAN  20
SIZE 0.1 0.11 0.15
list 4
MORE -1
CONF
fmap 2
ACTA
OMIT -6 -2 26
OMIT -7 0 25
OMIT -7 -1 25
OMIT -4 2 28
REM <olex2.extras>
REM <HklSrc "%.\\HY.hkl">
REM </olex2.extras>

WGHT    0.054100    3.575100
FVAR       0.14257   0.65699   0.66296
AU1   3    0.258331    0.309030    0.048326    11.00000    0.04799    0.03653 =
         0.03755   -0.00213   -0.00467    0.00544
AU2   3    0.024578    0.421585    0.151612    11.00000    0.03458    0.03534 =
         0.03602   -0.00059   -0.00564   -0.00007
AU3   3    1.456016    0.556774    0.347963    11.00000    0.03769    0.04172 =
         0.03913    0.00173   -0.00581   -0.00003
AU4   3    1.218603    0.665917    0.450747    11.00000    0.06300    0.04989 =
         0.04130   -0.00883   -0.00566    0.00563
CU1   4    0.216355    0.242904    0.140791    11.00000    0.03947    0.04567 =
         0.03862   -0.00066   -0.00791    0.00457
CU2   4    0.213983    0.507856    0.085159    11.00000    0.03986    0.04364 =
         0.03509   -0.00459   -0.00452   -0.00427
CU3   4    1.265387    0.468218    0.414917    11.00000    0.04574    0.04945 =
         0.03504   -0.00420   -0.00552   -0.00494
CU4   4    1.264984    0.733956    0.357215    11.00000    0.04291    0.05134 =
         0.04133   -0.00250   -0.01106    0.00325
N1    5    0.373837    0.278421    0.181601    11.00000    0.03592    0.03764 =
         0.02697   -0.00671   -0.00286    0.00287
N2    5    1.104252    0.447130    0.375017    11.00000    0.03590    0.04217 =
         0.02229   -0.00761   -0.00132    0.00068
N3    5    0.377316    0.525763    0.124623    11.00000    0.03277    0.03347 =
         0.03855   -0.00841   -0.00561    0.00009
N4    5    1.105293    0.697221    0.318025    11.00000    0.03416    0.03894 =
         0.03146   -0.00585   -0.00695    0.00960
C1    1    0.506474    0.294487    0.161581    11.00000    0.04280    0.04721 =
         0.02810   -0.00334   -0.01102    0.00612
AFIX  43
H1    2    0.527467    0.289154    0.127930    11.00000   -1.20000
AFIX   0
C2    1    0.612837    0.318363    0.188075    11.00000    0.03343    0.05146 =
         0.03698   -0.00571   -0.00393    0.00738
AFIX  43
H2    2    0.702558    0.329821    0.172351    11.00000   -1.20000
AFIX   0
C3    1    0.585499    0.325317    0.238661    11.00000    0.03892    0.03945 =
         0.03669   -0.00428   -0.00849    0.00127
C4    1    0.446898    0.308430    0.259880    11.00000    0.03905    0.03943 =
         0.02914   -0.00039    0.00098   -0.00146
AFIX  43
H4    2    0.421845    0.313366    0.293389    11.00000   -1.20000
AFIX   0
C5    1    0.349039    0.284302    0.229524    11.00000    0.03271    0.04218 =
         0.03871   -0.00181    0.00039   -0.00268
AFIX  43
H5    2    0.258558    0.271169    0.244004    11.00000   -1.20000
AFIX   0
C6    1    0.688950    0.351686    0.268081    11.00000    0.03199    0.04020 =
         0.05295    0.00203   -0.00521    0.00909
C7    1    0.778204    0.374432    0.293422    11.00000    0.03829    0.04401 =
         0.04381   -0.00049   -0.00808    0.00128
C8    1    0.884678    0.400038    0.321770    11.00000    0.03218    0.04726 =
         0.03506   -0.00726   -0.00932    0.00391
C9    1    0.859092    0.416302    0.371233    11.00000    0.03814    0.05916 =
         0.03838   -0.00697   -0.00599    0.00122
AFIX  43
H9    2    0.768218    0.412336    0.387608    11.00000   -1.20000
AFIX   0
C10   1    0.970231    0.438558    0.396124    11.00000    0.03954    0.04786 =
         0.04000   -0.00338   -0.00448    0.00220
AFIX  43
H10   2    0.951480    0.448267    0.429604    11.00000   -1.20000
AFIX   0
C11   1    1.126619    0.435720    0.327365    11.00000    0.04268    0.04027 =
         0.03756   -0.00229   -0.00607    0.00040
AFIX  43
H11   2    1.217785    0.443427    0.311907    11.00000   -1.20000
AFIX   0
C12   1    1.023507    0.413086    0.298964    11.00000    0.03338    0.05276 =
         0.04487   -0.00542   -0.01128    0.00447
AFIX  43
H12   2    1.044977    0.406525    0.265377    11.00000   -1.20000
AFIX   0
C13   1    0.353492    0.538565    0.173658    11.00000    0.04256    0.04876 =
         0.03573   -0.00154   -0.00203   -0.00245
AFIX  43
H13   2    0.262257    0.532142    0.189326    11.00000   -1.20000
AFIX   0
C14   1    0.457674    0.560423    0.200852    11.00000    0.04089    0.05509 =
         0.02863   -0.00351   -0.00602    0.00124
AFIX  43
H14   2    0.436233    0.569358    0.234311    11.00000   -1.20000
AFIX   0
C15   1    0.593867    0.569340    0.179255    11.00000    0.03558    0.03925 =
         0.03602   -0.00458   -0.01622    0.00346
C16   1    0.621875    0.554865    0.128978    11.00000    0.02856    0.04490 =
         0.04041    0.00111   -0.00563    0.00207
AFIX  43
H16   2    0.712882    0.559509    0.112809    11.00000   -1.20000
AFIX   0
C17   1    0.509890    0.533369    0.103921    11.00000    0.03477    0.03859 =
         0.03851   -0.00204   -0.00580    0.00581
AFIX  43
H17   2    0.528694    0.523628    0.070444    11.00000   -1.20000
AFIX   0
C18   1    0.702833    0.595620    0.207217    11.00000    0.03197    0.03575 =
         0.05534    0.00185   -0.01610    0.01152
C19   1    0.787124    0.618466    0.233783    11.00000    0.03478    0.04141 =
         0.03517    0.00231   -0.00098    0.00459
C20   1    0.894119    0.646078    0.262908    11.00000    0.03300    0.04159 =
         0.04181    0.00491   -0.01626    0.00389
C21   1    0.864776    0.656617    0.312922    11.00000    0.03989    0.06354 =
         0.02529   -0.00343    0.00524   -0.00332
AFIX  43
H21   2    0.774903    0.646454    0.328881    11.00000   -1.20000
AFIX   0
C22   1    0.973782    0.682851    0.338531    11.00000    0.03625    0.06053 =
         0.03391   -0.00094   -0.00430    0.00437
AFIX  43
H22   2    0.953783    0.690897    0.372086    11.00000   -1.20000
AFIX   0
C23   1    1.131703    0.686224    0.269679    11.00000    0.03857    0.04642 =
         0.03690    0.00285   -0.00805    0.00500
AFIX  43
H23   2    1.222721    0.696786    0.254841    11.00000   -1.20000
AFIX   0
C24   1    1.031894    0.660105    0.240421    11.00000    0.03584    0.03632 =
         0.03442   -0.00803   -0.00556    0.00451
AFIX  43
H24   2    1.055303    0.652110    0.206976    11.00000   -1.20000
AFIX   0
C25   1    0.252272    0.440852    0.016692    11.00000    0.04814    0.04696 =
         0.02868   -0.01595    0.00043    0.01662
C26   1    0.251315    0.520814    0.001353    11.00000    0.05051    0.03797 =
         0.03181   -0.00410   -0.00625    0.00510
C27   1    0.255334    0.618107   -0.020769    11.00000    0.03911    0.03843 =
         0.02986   -0.00526   -0.00324    0.00073
C28   1    0.351891    0.682683   -0.009374    11.00000    0.04821    0.04303 =
         0.05163    0.00414   -0.01521    0.00080
AFIX  43
H28   2    0.416905    0.664132    0.011743    11.00000   -1.20000
AFIX   0
C29   1    0.353180    0.775675   -0.029190    11.00000    0.04925    0.04689 =
         0.06541    0.01415   -0.00475    0.00279
AFIX  43
H29   2    0.417297    0.820018   -0.021033    11.00000   -1.20000
AFIX   0
C30   1    0.257525    0.800975   -0.061201    11.00000    0.05445    0.03879 =
         0.04902    0.00427   -0.00239    0.00757
AFIX  43
H30   2    0.258610    0.862656   -0.075045    11.00000   -1.20000
AFIX   0
C31   1    0.161790    0.737397   -0.072856    11.00000    0.05215    0.05279 =
         0.03542    0.00069   -0.00798    0.00631
AFIX  43
H31   2    0.098225    0.755878   -0.094489    11.00000   -1.20000
AFIX   0
C32   1    0.158547    0.644885   -0.052566    11.00000    0.03776    0.04516 =
         0.04604   -0.00509   -0.00735   -0.00075
AFIX  43
H32   2    0.092456    0.601489   -0.060177    11.00000   -1.20000
AFIX   0
C33   1    0.019937    0.556895    0.122983    11.00000    0.03803    0.04313 =
         0.03768   -0.00963   -0.01126   -0.00018
C34   1   -0.006446    0.639043    0.111019    11.00000    0.03016    0.04334 =
         0.03075   -0.00012    0.00515   -0.00381
C35   1   -0.040641    0.738255    0.097527    11.00000    0.03614    0.03388 =
         0.04763    0.00141   -0.00698    0.01128
C36   1   -0.083051    0.808161    0.134212    11.00000    0.06196    0.04882 =
         0.04755   -0.00143   -0.01677   -0.00035
AFIX  43
H36   2   -0.094083    0.790747    0.166906    11.00000   -1.20000
AFIX   0
C37   1   -0.107745    0.903012    0.120359    11.00000    0.07184    0.04626 =
         0.07467   -0.00750   -0.00159    0.01507
AFIX  43
H37   2   -0.135549    0.950358    0.144036    11.00000   -1.20000
AFIX   0
C38   1   -0.092185    0.928278    0.072910    11.00000    0.05753    0.04830 =
         0.11428    0.02150    0.00078    0.02020
AFIX  43
H38   2   -0.107048    0.993323    0.064855    11.00000   -1.20000
AFIX   0
C39   1   -0.055168    0.861478    0.035995    11.00000    0.07734    0.07349 =
         0.06640    0.02475    0.02253    0.03671
AFIX  43
H39   2   -0.048157    0.879976    0.003475    11.00000   -1.20000
AFIX   0
C40   1   -0.028462    0.764704    0.049177    11.00000    0.06744    0.06543 =
         0.03982    0.01454    0.01389    0.01941
AFIX  43
H40   2   -0.002286    0.717859    0.025120    11.00000   -1.20000
AFIX   0
C41   1    0.282354    0.172424    0.076064    11.00000    0.05483    0.04808 =
         0.03714   -0.00218   -0.01306    0.00421
C42   1    0.315075    0.090348    0.080430    11.00000    0.04814    0.03177 =
         0.04147    0.00041   -0.00129    0.00875
C43   1    0.363490   -0.011612    0.084292    11.00000    0.05995    0.02722 =
         0.04382    0.00043   -0.01693    0.00843
C44   1    0.272801   -0.077942    0.107926    11.00000    0.06488    0.04257 =
         0.05876    0.00835   -0.00612   -0.01666
AFIX  43
H44   2    0.180046   -0.059163    0.119991    11.00000   -1.20000
AFIX   0
C45   1    0.325162   -0.173581    0.113002    11.00000    0.08711    0.04170 =
         0.07877    0.01718   -0.02937   -0.01729
AFIX  43
H45   2    0.266900   -0.218456    0.129477    11.00000   -1.20000
AFIX   0
C46   1    0.456434   -0.201827    0.094798    11.00000    0.11027    0.03698 =
         0.10996   -0.00500   -0.06594    0.01001
AFIX  43
H46   2    0.488712   -0.265661    0.099362    11.00000   -1.20000
AFIX   0
C47   1    0.547059   -0.137340    0.068884    11.00000    0.07573    0.04792 =
         0.08486   -0.01923   -0.03951    0.02432
AFIX  43
H47   2    0.637095   -0.158011    0.054690    11.00000   -1.20000
AFIX   0
C48   1    0.497617   -0.041764    0.065198    11.00000    0.04508    0.04861 =
         0.05582   -0.02008   -0.00402    0.00681
AFIX  43
H48   2    0.557128    0.003109    0.049330    11.00000   -1.20000
AFIX   0
C49   1    0.020454    0.286890    0.180198    11.00000    0.03430    0.04499 =
         0.03648   -0.01142   -0.00079    0.00626
C50   1    0.016738    0.205658    0.195546    11.00000    0.04277    0.03559 =
         0.04362    0.00545   -0.01516   -0.00126
C51   1   -0.002414    0.110681    0.216912    11.00000    0.03822    0.03018 =
         0.03771   -0.00181   -0.00882   -0.00040
C52   1    0.110498    0.043255    0.217147    11.00000    0.04425    0.04676 =
         0.07162   -0.00017   -0.00880   -0.00141
AFIX  43
H52   2    0.200679    0.059126    0.203518    11.00000   -1.20000
AFIX   0
C53   1    0.089013   -0.047954    0.237719    11.00000    0.05222    0.04539 =
         0.09197    0.01442   -0.01815    0.00500
AFIX  43
H53   2    0.165032   -0.093014    0.237350    11.00000   -1.20000
AFIX   0
C54   1   -0.040624   -0.072034    0.258220    11.00000    0.06724    0.04104 =
         0.07759    0.01145   -0.01835   -0.00466
AFIX  43
H54   2   -0.053083   -0.133062    0.272212    11.00000   -1.20000
AFIX   0
C55   1   -0.154673   -0.006442    0.258488    11.00000    0.05069    0.03777 =
         0.06922   -0.00196   -0.00517   -0.00866
AFIX  43
H55   2   -0.244172   -0.023708    0.272144    11.00000   -1.20000
AFIX   0
C56   1   -0.136142    0.085032    0.238466    11.00000    0.04603    0.03842 =
         0.06737    0.01201    0.00115   -0.00428
AFIX  43
H56   2   -0.212879    0.129623    0.239342    11.00000   -1.20000
AFIX   0
C57   1    1.231076    0.535517    0.482646    11.00000    0.06289    0.07058 =
         0.03074   -0.00755   -0.00635   -0.00004
C58   1    1.238934    0.455692    0.499581    11.00000    0.04217    0.07418 =
         0.03341   -0.00950    0.00294    0.00058
C59   1    1.251226    0.363483    0.524351    11.00000    0.05380    0.06430 =
         0.02883   -0.00553    0.00482    0.00561
C60   1    1.354990    0.347887    0.555471    11.00000    0.08223    0.08594 =
         0.04893   -0.00428   -0.03089   -0.00734
AFIX  43
H60   2    1.416212    0.396640    0.560448    11.00000   -1.20000
AFIX   0
C61   1    1.365651    0.259736    0.578656    11.00000    0.09397    0.10240 =
         0.05315    0.00011   -0.03411    0.01370
AFIX  43
H61   2    1.430965    0.251034    0.600810    11.00000   -1.20000
AFIX   0
C62   1    1.284349    0.185908    0.570179    11.00000    0.10447    0.07130 =
         0.06268   -0.00106   -0.02150    0.02057
AFIX  43
H62   2    1.297782    0.125000    0.583989    11.00000   -1.20000
AFIX   0
C63   1    1.181806    0.203057    0.540769    11.00000    0.05890    0.07291 =
         0.08934    0.00180   -0.00342   -0.01228
AFIX  43
H63   2    1.121130    0.153585    0.536452    11.00000   -1.20000
AFIX   0
C64   1    1.163461    0.288545    0.517418    11.00000    0.05522    0.06100 =
         0.05191    0.00617   -0.01362   -0.00114
AFIX  43
H64   2    1.093122    0.296751    0.497081    11.00000   -1.20000
AFIX   0
C65   1    1.458472    0.689070    0.316676    11.00000    0.04241    0.04508 =
         0.03888   -0.00986   -0.00107   -0.00301
C66   1    1.461696    0.766895    0.298976    11.00000    0.03761    0.03954 =
         0.04907    0.00265   -0.00973   -0.00410
C67   1    1.475344    0.861210    0.274359    11.00000    0.02894    0.03570 =
         0.05052    0.00645   -0.00473   -0.00329
C68   1    1.442269    0.948183    0.299007    11.00000    0.06371    0.05170 =
         0.04691   -0.00328    0.01267    0.00996
AFIX  43
H68   2    1.412998    0.948366    0.332348    11.00000   -1.20000
AFIX   0
C69   1    1.452922    1.034809    0.273860    11.00000    0.08462    0.03396 =
         0.09217    0.00901   -0.00342   -0.00237
AFIX  43
H69   2    1.429972    1.093235    0.290517    11.00000   -1.20000
AFIX   0
C70   1    1.496017    1.036289    0.225559    11.00000    0.05576    0.05430 =
         0.06858    0.01974    0.01274    0.00940
AFIX  43
H70   2    1.503404    1.095263    0.209148    11.00000   -1.20000
AFIX   0
C71   1    1.529048    0.949726    0.200680    11.00000    0.05988    0.06043 =
         0.04679    0.01172   -0.01330    0.00099
AFIX  43
H71   2    1.558819    0.950487    0.167380    11.00000   -1.20000
AFIX   0
C72   1    1.518211    0.861725    0.224912    11.00000    0.06158    0.04939 =
         0.04260   -0.00075   -0.00235    0.00291
AFIX  43
H72   2    1.539665    0.803455    0.207980    11.00000   -1.20000
AFIX   0
C73   1    1.198963    0.799367    0.422862    11.00000    0.06745    0.06174 =
         0.05483   -0.02710   -0.01919    0.01022
C74   1    1.174014    0.882340    0.411531    11.00000    0.06556    0.05988 =
         0.02953   -0.00336   -0.00743    0.00065
PART 1
C76   1    1.231397    1.054033    0.414765    21.00000    0.06315    0.05837 =
         0.06739   -0.01586   -0.00974   -0.00185
AFIX  43
H76   2    1.307902    1.037487    0.431478    21.00000   -1.20000
AFIX   0
C77   1    1.206459    1.149395    0.400106    21.00000    0.07461    0.06652 =
         0.07823   -0.00637   -0.00472   -0.01323
AFIX  43
H77   2    1.264606    1.196866    0.409210    21.00000   -1.20000
AFIX   0
C78   1    1.099215    1.177423    0.372575    21.00000    0.08887    0.05895 =
         0.07743    0.00361   -0.00943   -0.00796
AFIX  43
H78   2    1.086154    1.241477    0.362595    21.00000   -1.20000
AFIX   0
C79   1    1.012614    1.105063    0.360726    21.00000    0.09014    0.07949 =
         0.09283    0.01000   -0.02753   -0.01008
AFIX  43
H79   2    0.930213    1.120807    0.347021    21.00000   -1.20000
AFIX   0
C80   1    1.050923    1.009027    0.369645    21.00000    0.07848    0.06313 =
         0.07133   -0.00630   -0.02544   -0.00615
AFIX  43
H80   2    1.016066    0.960211    0.351859    21.00000   -1.20000
AFIX  66
PART 0
PART 2
C84   1    1.061330    1.114819    0.354354   -21.00000    0.07061    0.07345 =
         0.07965    0.00551   -0.01216   -0.00711
AFIX  43
H84   2    1.059685    1.143711    0.324008   -21.00000   -1.20000
AFIX  65
C83   1    0.989192    1.159990    0.395673   -21.00000    0.08156    0.08326 =
         0.08530    0.00672   -0.00899    0.00235
AFIX  43
H83   2    0.939282    1.219105    0.392972   -21.00000   -1.20000
AFIX  65
C82   1    0.991651    1.116808    0.441029   -21.00000    0.07617    0.08063 =
         0.08221    0.00153   -0.01144   -0.00014
AFIX  43
H82   2    0.943386    1.147031    0.468674   -21.00000   -1.20000
AFIX  65
C81   1    1.066247    1.028454    0.445067   -21.00000    0.07150    0.06568 =
         0.07239   -0.00727   -0.01717   -0.00769
AFIX  43
H81   2    1.067892    0.999563    0.475414   -21.00000   -1.20000
AFIX  65
PART 0
C75   1    1.138385    0.983281    0.403749    11.00000    0.09265    0.06184 =
         0.06446   -0.00925   -0.02504   -0.00850
PART 2
C85   1    1.135928    1.026463    0.358392   -21.00000    0.07848    0.07698 =
         0.07686    0.00266   -0.01665   -0.00236
AFIX  43
H85   2    1.184193    0.996240    0.330748   -21.00000   -1.20000
AFIX   0
PART 0
C86   1    1.464250    0.423355    0.377849    11.00000    0.04034    0.04206 =
         0.03984   -0.00563   -0.00384    0.00652
C87   1    1.490711    0.344562    0.393436    11.00000    0.06163    0.04125 =
         0.04512   -0.00271   -0.01038   -0.00384
PART 1
C89   1    1.591423    0.179547    0.377043    31.00000    0.07437    0.05551 =
         0.05101   -0.00063   -0.01055    0.00067
AFIX  43
H89   2    1.597281    0.193021    0.343926    31.00000   -1.20000
AFIX   0
C90   1    1.641605    0.089960    0.392668    31.00000    0.08299    0.05827 =
         0.06572   -0.00028   -0.01068    0.01229
AFIX  43
H90   2    1.670358    0.040128    0.370423    31.00000   -1.20000
AFIX   0
C91   1    1.648159    0.075982    0.442178    31.00000    0.08678    0.05349 =
         0.06641   -0.00047   -0.01891    0.01819
AFIX  43
H91   2    1.684081    0.016981    0.453063    31.00000   -1.20000
AFIX   0
C92   1    1.601457    0.149484    0.475353    31.00000    0.08002    0.05675 =
         0.06547   -0.00253   -0.01118    0.01187
AFIX  43
H92   2    1.593966    0.138162    0.508698    31.00000   -1.20000
AFIX   0
C93   1    1.566209    0.240435    0.457379    31.00000    0.04832    0.04011 =
         0.04015   -0.00068   -0.00700   -0.00083
AFIX  43
H93   2    1.565692    0.295466    0.476928    31.00000   -1.20000
AFIX  66
PART 0
PART 2
C94   1    1.641094    0.231242    0.439462   -31.00000    0.06935    0.06457 =
         0.06623    0.00981   -0.00924   -0.00299
AFIX  43
H94   2    1.707458    0.277909    0.441967   -31.00000   -1.20000
AFIX  65
PART 0
C88   1    1.532297    0.249209    0.411037    11.00000    0.09153    0.05093 =
         0.05788   -0.00880   -0.02305    0.01046
PART 2
C98   1    1.433108    0.179459    0.407292   -31.00000    0.08038    0.08444 =
         0.08754    0.00516   -0.02181   -0.00367
AFIX  43
H98   2    1.360316    0.191480    0.388275   -31.00000   -1.20000
AFIX  65
C97   1    1.442715    0.091740    0.431971   -31.00000    0.07489    0.07964 =
         0.08379   -0.00284   -0.01548   -0.00977
AFIX  43
H97   2    1.376351    0.045073    0.429465   -31.00000   -1.20000
AFIX  65
C96   1    1.551511    0.073772    0.460396   -31.00000    0.06705    0.06270 =
         0.06708   -0.00180   -0.00628   -0.00530
AFIX  43
H96   2    1.557938    0.015082    0.476908   -31.00000   -1.20000
AFIX  65
C95   1    1.650701    0.143521    0.464141   -31.00000    0.05813    0.05516 =
         0.05575    0.00221   -0.00252   -0.00147
AFIX  43
H95   2    1.723493    0.131499    0.483159   -31.00000   -1.20000
AFIX   0
HKLF 4


REM  hy_a.res in P-1
REM R1 =  0.0526 for    9667 Fo > 4sig(Fo)  and  0.0822 for all   14039 data
REM    969 parameters refined using    201 restraints

END

WGHT      0.0541      3.5759

REM Highest difference peak  1.357,  deepest hole -2.108,  1-sigma level  0.183
Q1    1   0.3209  0.2837  0.0101  11.00000  0.05    1.36
Q2    1   0.2615  0.4010  0.0672  11.00000  0.05    1.31
Q3    1  -0.0479  0.4408  0.1904  11.00000  0.05    1.20
Q4    1   0.0906  0.3993  0.1134  11.00000  0.05    1.16
Q5    1   1.4670  0.6436  0.3673  11.00000  0.05    1.16
Q6    1   1.1496  0.6855  0.4897  11.00000  0.05    1.13
Q7    1   1.5276  0.5375  0.3114  11.00000  0.05    1.12
Q8    1   0.0057  0.3336  0.1305  11.00000  0.05    1.08
Q9    1   1.4036  0.5793  0.3875  11.00000  0.05    1.00
Q10   1   1.2151  0.5745  0.4307  11.00000  0.05    0.97
Q11   1   0.1335  0.4198  0.1474  11.00000  0.05    0.96
Q12   1   0.3681  0.3182  0.0274  11.00000  0.05    0.96
Q13   1  -0.0970  0.4263  0.1615  11.00000  0.05    0.94
Q14   1   0.2402  0.2207  0.0337  11.00000  0.05    0.93
Q15   1   1.3457  0.5646  0.3498  11.00000  0.05    0.91
Q16   1   1.2124  0.6067  0.4649  11.00000  0.05    0.87
Q17   1   0.1372  0.3155  0.0507  11.00000  0.05    0.86
Q18   1   1.5728  0.5583  0.3355  11.00000  0.05    0.86
Q19   1   0.1884  0.3341  0.0112  11.00000  0.05    0.85
Q20   1   0.1787  0.3070  0.0198  11.00000  0.05    0.84
;
_shelx_res_checksum                41888
_shelx_hkl_file
;
   0   0  -2  197.45    9.76
   0   0   2  246.42    8.19
   0   0  -3    0.26    4.27
   0   0  -3    2.34    5.19
   0   0   3    5.20    4.13
   0   0   3    0.96    5.75
   0   0  -4 1237.18   99.65
   0   0   4 1221.29   97.72
   0   0  -4 1200.57   97.62
   0   0   4 1087.05   99.42
   0   0  -5   13.52    9.84
   0   0   5    5.44    9.56
   0   0   5    2.19    6.57
   0   0  -5    7.41    7.26
   0   0   6   14.72   11.61
   0   0   6   15.29    8.31
   0   0  -6   14.10   11.40
   0   0  -6   13.69    9.15
   0   0  -7   30.39   12.56
   0   0  -7    9.29    7.99
   0   0   7   11.59   10.99
   0   0   7   21.04   10.47
   0   0   8  221.02   24.43
   0   0  -8  244.80   25.16
   0   0   8  257.20   28.67
   0   0  -8  238.22   27.57
   0   0  -9    7.34    8.83
   0   0  -9    5.02   10.39
   0   0   9   11.33    8.24
   0   0   9   15.73   10.59
   0   0 -10 3840.97  302.09
   0   0  10 3527.64  298.19
   0   0 -10 3535.10  298.30
   0   0  10 3941.51  302.88
   0   0 -11   -4.10    9.02
   0   0 -11   10.38   10.64
   0   0  11    3.12    9.47
   0   0  11   16.13    9.55
   0   0  12   25.18   12.34
   0   0 -12   23.97   11.27
   0   0  12   33.32   11.63
   0   0 -12   22.68    9.96
   0   0 -13   -1.25    8.44
   0   0 -13   15.41   11.46
   0   0  13   -1.21    8.12
   0   0  14  285.10   28.44
   0   0 -14  242.63   29.91
   0   0  14  213.89   19.56
   0   0  14  219.53   19.60
   0   0 -14  224.27   26.85
   0   0  15   -1.86    4.39
   0   0  15    9.98    9.18
   0   0  15    9.67    4.45
   0   0 -15   -1.93    9.34
   0   0  15    0.68    4.34
   0   0 -15    1.47    9.09
   0   0  16  253.96   30.32
   0   0  16  245.57   22.17
   0   0  16  260.35   22.20
   0   0 -16  166.40   29.70
   0   0  16  268.02   22.28
   0   0 -16  221.48   29.76
   0   0  17   11.41    5.13
   0   0  17    2.45    4.73
   0   0  17    2.18    4.93
   0   0  18    2.25    4.91
   0   0  18   16.52    5.54
   0   0  18    5.62    5.62
   0   0  19   -1.80    5.26
   0   0  19    8.62    6.32
   0   0  19    3.78    5.65
   0   0  19   -2.88    6.29
   0   0  20 1124.97   91.68
   0   0  20 1096.65   91.77
   0   0  20 1146.83   92.06
   0   0  20 1117.45   91.84
   0   0  21   -2.49    5.95
   0   0  21    4.29    5.81
   0   0  21    8.10    7.62
   0   0  21    1.63    7.11
   0   0  22  232.32   20.03
   0   0  22  203.11   18.56
   0   0  22  198.50   19.23
   0   0  23    5.72    8.08
   0   0  23   -2.46    8.51
   0   0  23    5.25    5.62
   0   0  24    5.99    5.79
   0   0  24   -0.42    9.18
   0   0  24    6.23    8.36
   0   0  25    9.10    8.94
   0   0  25   -2.17    9.49
   0   0  25    5.89    5.69
   0   0  25    8.90    8.51
   0   0  26  123.37   15.54
   0   0  26  147.48   16.28
   0   0  26  139.77   16.83
   0   0  27    6.00   10.23
   0   0  27   13.51    8.85
   0   0  28   79.29   13.22
   0   0  28   73.87   14.31
   0   0  29   10.65    8.35
   0   0  29  -13.95    9.03
   0   0  30  457.50   38.65
   0   0  30  447.79   39.44
   0   0  31   -1.31    5.67
   0   0  31    2.52    6.98
   0   0  32   32.42    7.42
   0   0  33    6.40    5.25
   0   0  33    4.03    6.81
   0   0  34   12.12    4.99
   0   0  34    5.97    3.84
   0  -1  34   59.38    6.67
   0  -1  34   56.22    7.26
   0  -1  33    1.54    4.89
   0  -1  33    7.66    6.72
   0  -1  32   27.51    5.32
   0  -1  32   53.48    8.01
   0  -1  31    2.05    6.12
   0  -1  31   -2.54    7.07
   0  -1  30  309.64   27.70
   0  -1  30  312.59   28.50
   0  -1  29    7.23    8.14
   0  -1  29   -1.57    9.19
   0  -1  28  484.13   35.04
   0  -1  28  396.51   34.32
   0  -1  28  434.17   35.38
   0  -1  27   -3.89   10.14
   0  -1  27    6.57    8.79
   0  -1  26   28.23    7.91
   0  -1  26   38.87   10.34
   0  -1  26   36.07   11.42
   0  -1  25    9.17    6.41
   0  -1  25    0.88    9.30
   0  -1  25   33.32   10.09
   0  -1  25   10.68    8.88
   0  -1  24   95.35   12.31
   0  -1  24   83.52   11.07
   0  -1  24   93.48   13.19
   0  -1  24   61.27   12.01
   0  -1  23   -9.16    8.74
   0  -1  23    1.91    6.51
   0  -1  23   13.29    8.46
   0  -1  22  249.32   22.41
   0  -1  22  235.17   21.42
   0  -1  22  174.65   21.57
   0  -1  22  241.48   21.93
   0  -1  21   10.43    6.25
   0  -1  21    5.26    7.52
   0  -1  20  769.02   65.53
   0  -1  20  793.60   65.32
   0  -1  20  795.71   65.43
   0  -1  19   -0.32    5.64
   0  -1  19    7.62    5.52
   0  -1  19    4.91    6.23
   0  -1  18  335.29   29.74
   0  -1  18  347.69   29.68
   0  -1  18  333.47   29.53
   0   1 -17   -5.18   10.26
   0  -1  17    2.31    5.16
   0  -1  17   13.87    5.74
   0  -1  16   96.49   10.35
   0   1 -16   80.09   17.27
   0  -1  16  110.54   18.59
   0   1 -16   66.79   18.15
   0  -1  16   95.72   10.61
   0  -1  15   12.01    9.26
   0   1 -15    4.66    8.70
   0  -1  15   -0.25    4.67
   0   1 -15    2.35    9.96
   0  -1  15    3.72    4.69
   0  -1  14  366.11   30.82
   0   1 -14  406.47   44.26
   0   1 -14  389.25   39.00
   0  -1  14  349.55   30.69
   0  -1  14  318.48   37.51
   0  -1  14  476.92   46.87
   0  -1  13   -6.45    9.65
   0  -1  13    4.58    4.21
   0  -1  13   19.84   13.19
   0   1 -13   -8.37   12.52
   0   1 -13   -3.96    9.37
   0   1 -12 2220.35  176.78
   0  -1  12 1954.76  169.89
   0   1 -12 1904.30  170.03
   0  -1  12 2235.30  177.56
   0   1 -11   29.44   14.47
   0  -1  11    6.49    9.27
   0   1 -11   20.83   10.22
   0  -1  11    1.93   11.25
   0   1 -10  908.92   75.47
   0  -1  10  867.59   75.38
   0  -1  10  762.81   68.49
   0   1 -10  677.93   68.00
   0  -1   9   -3.33   10.28
   0  -1   9   -1.75    8.85
   0   1  -9   -3.54    9.28
   0   1  -9    7.97   12.15
   0  -1   8 3036.99  242.44
   0  -1   8 2822.54  236.52
   0   1  -8 3346.53  243.15
   0   1  -8 2706.07  236.57
   0  -1   7   16.43    9.13
   0   1  -7   27.99   14.05
   0   1  -7   -4.86   10.17
   0  -1   7    8.33   13.23
   0   1  -6    9.67    9.14
   0  -1   6    2.38    8.51
   0   1  -6    3.58   13.07
   0  -1   6    2.49   12.34
   0  -1   5    0.51    8.40
   0   1  -5   -1.04    7.20
   0   1  -5   -3.18   11.64
   0  -1   5   -6.56   12.28
   0  -1   4 1477.05  133.17
   0  -1   4 1614.11  130.10
   0   1  -4 1630.02  130.24
   0   1  -3    0.75    5.26
   0  -1   3   -2.98    5.50
   0  -1   2 1350.02  109.96
   0  -1   0    2.02    4.10
   0   1   0 2629.62   30.19
   0  -1  -2 2471.01  217.09
   0  -1  -2 2863.59  216.53
   0  -1  -3   12.89    5.47
   0   1   4  445.98   41.08
   0   1   4  469.00   40.27
   0  -1  -4  518.81   40.05
   0  -1  -4  449.16   41.21
   0  -1  -5   11.34    5.50
   0   1   5   22.15    8.47
   0  -1  -5   13.06    8.72
   0   1   5   22.01    8.04
   0   1   6 5749.75  445.03
   0   1   6 5070.09  444.60
   0  -1  -6 6124.38  444.95
   0  -1  -6 5241.09  444.84
   0   1   7  101.81   14.52
   0  -1  -7  117.48   15.53
   0  -1  -7  105.90   13.31
   0  -1  -7   99.77   13.41
   0   1   7   87.60   14.06
   0  -1  -8 2724.71  204.25
   0  -1  -8 2380.65  203.62
   0  -1  -8 2482.45  202.08
   0   1   8 2329.09  203.45
   0   1   8 2570.94  204.34
   0   1   9   42.81   11.16
   0  -1  -9   48.02    9.35
   0  -1  -9   61.73   11.33
   0  -1  -9   44.92   11.70
   0   1   9   62.02   12.24
   0   1  10 1313.38  103.73
   0   1  10 1273.00  102.62
   0  -1 -10 1136.90   98.58
   0  -1 -10 1175.00  102.23
   0  -1 -10 1191.84  102.44
   0  -1 -11    1.60    5.55
   0  -1 -11   11.62    9.49
   0   1  11    1.03    9.47
   0  -1 -11   11.89    8.64
   0   1  12  591.65   50.93
   0  -1 -12  448.85   43.75
   0  -1 -12  553.65   43.95
   0  -1 -12  643.87   51.56
   0  -1 -12  604.84   51.04
   0  -1 -13   11.49    8.33
   0   1  13   -3.71    8.59
   0  -1 -13    3.78    9.05
   0   1  13    3.23    4.11
   0   1  14    1.81    3.55
   0   1  14   -1.46    4.18
   0  -1 -14    1.37    8.57
   0   1  14   -1.34    7.89
   0  -1 -14    4.11    6.95
   0  -1 -15    1.48    8.13
   0   1  15    5.35    5.01
   0   1  15    3.21    4.61
   0   1  15    1.76    4.01
   0   1  15    2.88    8.07
   0   1  16  477.53   39.33
   0   1  16  472.43   39.56
   0   1  16  492.64   39.72
   0   1  16  458.98   39.46
   0   1  16  473.37   48.33
   0  -1 -16  405.26   46.94
   0   1  17   -0.52    4.77
   0   1  17    1.70    5.85
   0   1  17    2.46    5.21
   0   1  17    0.96    4.22
   0   1  18  371.07   31.53
   0   1  18  373.97   31.14
   0   1  18  345.73   31.52
   0   1  18  363.90   31.32
   0   1  19   18.24    6.63
   0   1  19   10.57    5.06
   0   1  19    9.88    5.58
   0   1  19   11.88    6.80
   0   1  20  272.30   24.38
   0   1  20  264.65   24.16
   0   1  20  268.76   23.53
   0   1  20  251.54   23.68
   0   1  21   -0.34    5.48
   0   1  21   -0.37    7.01
   0   1  21   -0.32    7.04
   0   1  22  357.83   29.51
   0   1  22  277.94   28.87
   0   1  22  353.70   29.89
   0   1  23   -4.56    7.69
   0   1  23   -2.45    8.25
   0   1  24   54.82   10.89
   0   1  24   66.10   10.20
   0   1  25    2.58    9.30
   0   1  25    3.26    8.11
   0   1  25   -6.68    8.22
   0   1  26  252.55   23.12
   0   1  26  234.77   23.87
   0   1  26  229.56   22.90
   0   1  27    1.37    8.24
   0   1  27   -6.75    9.40
   0   1  28   40.84   11.36
   0   1  28   42.31   10.41
   0   1  29    8.97    7.85
   0   1  29    3.41    8.41
   0   1  29  -11.56   11.78
   0   1  30  180.07   17.64
   0   1  30  149.70   18.31
   0   1  30  166.48   16.31
   0   1  31   -7.46    9.48
   0   1  31    1.84    6.91
   0   1  31   -2.44    5.02
   0   1  32   25.71    6.94
   0   1  32   30.94    8.91
   0   1  33   11.54    6.77
   0   1  33   -3.43    5.03
   0   1  34   -1.42    3.60
   0   1  34   14.04    4.80
   0  -2  34   24.31    4.19
   0  -2  33    2.56    4.63
   0  -2  33    5.85    5.97
   0  -2  32  223.49   21.08
   0  -2  32  211.80   19.53
   0  -2  32  256.07   20.87
   0  -2  31    5.55    6.59
   0  -2  31   -4.07    7.12
   0  -2  31   -4.13    8.82
   0  -2  30    1.06    8.22
   0  -2  30   11.72    7.54
   0  -2  29    1.94    9.55
   0  -2  29    5.09    8.51
   0  -2  28  298.91   27.01
   0  -2  28  233.36   25.64
   0  -2  28  292.56   27.67
   0  -2  27    5.22    8.78
   0  -2  27   18.23   10.85
   0  -2  26   39.92   10.64
   0  -2  26   43.95    9.53
   0  -2  25   -5.33    7.08
   0  -2  25    3.94    8.68
   0  -2  24    9.04    8.79
   0  -2  24    9.47    7.17
   0  -2  24   14.20    9.85
   0  -2  23  -23.72    9.87
   0  -2  23    6.13    7.13
   0  -2  22 1225.70  100.43
   0  -2  22 1217.96  100.63
   0  -2  21   -4.70    8.59
   0  -2  21   30.57    7.54
   0  -2  20   31.55    7.24
   0  -2  20    2.98    8.05
   0  -2  19    6.29    6.21
   0  -2  19   10.88    6.40
   0  -2  18  282.77   25.51
   0  -2  18  283.76   25.41
   0   2 -17   -9.06    9.04
   0  -2  17    6.45    5.29
   0  -2  17    4.33    5.47
   0  -2  16   50.63    6.46
   0  -2  16   47.67    7.76
   0   2 -16   43.23   16.64
   0  -2  16   59.10    7.81
   0  -2  15    1.25    3.35
   0   2 -15    8.20   10.81
   0  -2  15   16.71   10.31
   0  -2  15    8.73    4.99
   0  -2  15    1.09    5.34
   0  -2  14  518.68   54.64
   0  -2  14  494.79   47.08
   0  -2  14  434.97   37.72
   0   2 -14  568.99   55.02
   0  -2  14  438.85   37.65
   0  -2  13    0.94    4.58
   0  -2  13   11.65   11.00
   0  -2  13   10.38   12.87
   0  -2  13    1.80    4.21
   0   2 -13   -2.44   10.95
   0  -2  12 4210.02  339.99
   0  -2  12 3849.59  331.35
   0   2 -12 4265.39  339.42
   0  -2  11   48.21   16.54
   0  -2  11   50.67   12.56
   0   2 -11   41.27   15.70
   0  -2  10  348.30   37.32
   0   2 -10  409.31   44.06
   0  -2  10  352.36   43.00
   0   2  -9  110.58   20.93
   0  -2   9  118.27   22.55
   0  -2   9   93.67   16.01
   0  -2   8 1635.29   99.01
   0  -2   8 1764.39  109.67
   0   2  -8 1773.08  108.26
   0   2  -7   17.88   13.97
   0  -2   7   -1.91    4.70
   0  -2   7   -5.13   13.40
   0  -2   7    3.41   10.60
   0  -2   6   28.00   16.65
   0  -2   6   52.22   12.55
   0  -2   5    8.56   10.06
   0  -2   4 1932.21  158.93
   0   2  -3    5.23   10.78
   0  -2   3    2.43    8.05
   0   2  -2 3730.22  327.74
   0  -2   2 4380.16  328.60
   0   2  -1   54.62   11.58
   0  -2   1   78.01   12.77
   0  -2   0   -0.56    7.19
   0   2   0    6.94    7.27
   0  -2  -1    4.39    4.83
   0   2   1    2.03    5.64
   0   2   2  558.52   46.17
   0   2   3    5.27    5.11
   0  -2  -4   50.69   10.79
   0  -2  -5   22.48    8.13
   0  -2  -5   17.88    9.51
   0  -2  -6  488.47   45.02
   0  -2  -6  496.99   43.48
   0  -2  -7  125.38   15.24
   0  -2  -7  127.84   17.09
   0  -2  -8 6617.81  533.65
   0  -2  -9   13.42    7.73
   0  -2  -9   18.93   10.50
   0  -2 -10  392.65   36.64
   0  -2 -10  360.08   37.87
   0  -2 -11   32.03    9.62
   0  -2 -11   33.23   11.38
   0  -2 -12   -2.41    7.84
   0  -2 -12    1.28    9.51
   0  -2 -13   42.29    9.05
   0   2  13   28.21    5.44
   0  -2 -13   16.61   10.61
   0   2  14  118.06   11.54
   0  -2 -14  116.70   19.13
   0   2  14  126.30   11.68
   0  -2 -14   90.19   13.71
   0   2  15   45.30    5.84
   0  -2 -15   31.46   11.93
   0   2  15   44.25    6.23
   0  -2 -15   48.77   13.53
   0   2  15   50.14    6.86
   0   2  15   37.33    6.83
   0   2  16  919.75   72.15
   0   2  16  855.89   71.98
   0  -2 -16  920.96   83.20
   0   2  16  841.61   71.84
   0   2  16  917.09   72.32
   0   2  17    3.71    4.57
   0   2  17    6.18    4.23
   0   2  17   -0.25    5.65
   0   2  17    0.28    5.45
   0   2  18 1193.94   94.30
   0   2  18 1121.26   93.83
   0   2  18 1167.54   93.83
   0   2  18 1138.02   94.06
   0   2  19   19.62    7.17
   0   2  19   22.03    7.38
   0   2  19   30.10    6.05
   0   2  20    5.95    6.91
   0   2  20    6.09    6.60
   0   2  20    7.55    4.99
   0   2  21   13.67    5.56
   0   2  21    8.57    7.75
   0   2  21   20.91    7.68
   0   2  22   14.49    7.71
   0   2  22   11.00    8.44
   0   2  23    3.27    8.54
   0   2  23   10.09    8.03
   0   2  24   -8.52    7.54
   0   2  24    6.72    7.82
   0   2  24    7.99    8.94
   0   2  25    3.88    7.90
   0   2  25   10.40    7.25
   0   2  25   -0.43    8.96
   0   2  26  212.02   19.49
   0   2  26  190.20   20.81
   0   2  26  191.47   19.69
   0   2  27    7.54    7.71
   0   2  27    3.71    9.07
   0   2  28  222.07   21.91
   0   2  28  245.06   24.31
   0   2  28  247.32   23.22
   0   2  29   -0.74   11.34
   0   2  29   -7.66    8.27
   0   2  29    4.87    7.09
   0   2  30    2.34   10.06
   0   2  30   17.26    8.05
   0   2  30   11.51    6.75
   0   2  31    2.05    6.70
   0   2  31   -8.21    8.76
   0   2  32    1.49    6.04
   0   2  32   17.16    8.17
   0   2  33   -0.60    4.84
   0   2  33   20.45    6.45
   0  -3  33    2.58    4.33
   0  -3  33    5.69    5.30
   0  -3  32  147.53   15.00
   0  -3  32  144.77   13.67
   0  -3  32  168.04   15.10
   0  -3  31   -1.07    8.28
   0  -3  31   11.55    6.62
   0  -3  30  126.73   13.67
   0  -3  30  101.41   14.17
   0  -3  29   -2.22    8.16
   0  -3  28   10.91    7.68
   0  -3  28   22.49    9.30
   0  -3  27   -7.90    7.68
   0  -3  27   -1.51    8.79
   0  -3  26  103.90   14.70
   0  -3  26   79.72   13.27
   0  -3  25    2.58    7.98
   0  -3  25    0.81    8.94
   0  -3  24  125.58   16.49
   0  -3  24  198.53   18.86
   0  -3  23   14.02   10.79
   0  -3  23    9.89    7.93
   0  -3  22  585.14   50.87
   0  -3  22  596.50   50.61
   0  -3  21    0.41    7.27
   0  -3  21  -15.26    9.11
   0  -3  20  642.11   49.96
   0  -3  20  546.54   48.77
   0  -3  20  583.81   49.90
   0  -3  19   17.46    6.86
   0  -3  19   19.66    5.45
   0  -3  18   -1.06    6.00
   0  -3  18   -9.11    6.98
   0  -3  18   -0.56    4.38
   0  -3  17    9.83    5.85
   0  -3  17    0.81    4.36
   0  -3  17    6.66    6.27
   0  -3  16  396.29   34.82
   0  -3  16  417.78   35.40
   0  -3  16  429.42   35.50
   0  -3  15   75.85    9.00
   0  -3  15   67.45   16.73
   0  -3  15   62.58    8.10
   0  -3  14   20.84    4.94
   0  -3  14   32.60   12.74
   0   3 -14   41.06   16.55
   0  -3  14   34.58   16.08
   0  -3  14   31.87    6.14
   0  -3  13   98.28   18.09
   0  -3  13   44.69   18.87
   0  -3  13   69.41    8.39
   0   3 -13   97.35   22.27
   0  -3  13   62.57    7.62
   0  -3  12 2122.40  167.42
   0  -3  12 1738.40  146.93
   0  -3  12 2056.54  157.58
   0   3 -12 2316.27  167.64
   0  -3  11    7.96   14.04
   0  -3  11    1.47   10.06
   0   3 -11   17.41   12.90
   0  -3  10 1210.44   59.08
   0   3 -10 1275.34   71.37
   0  -3  10 1159.89   71.11
   0  -3   9   56.07   18.55
   0  -3   9   56.91   14.17
   0  -3   9   44.20    8.32
   0   3  -9   48.35   16.87
   0  -3   8    3.54    9.99
   0  -3   8   -4.36   13.64
   0  -3   8   -3.09    6.58
   0  -3   7   -1.10    9.55
   0  -3   6  531.28   50.22
   0   3  -5  100.44   21.05
   0  -3   5   82.47   16.11
   0  -3   4  479.69   53.18
   0   3  -4  566.05   53.64
   0  -3   4  514.21   48.97
   0  -3   3   28.46   16.24
   0   3  -3   14.59   14.20
   0  -3   2  150.90   23.22
   0   3  -2  154.10   24.68
   0  -3   1   41.73   13.77
   0   3  -1   36.22   13.73
   0  -3   0  601.18   50.72
   0   3   0  506.04   50.43
   0  -3  -1   -0.60    8.59
   0   3   1    0.65    8.53
   0   3   2  490.94   43.05
   0   3   3    6.55    7.46
   0   3   3    4.30    3.91
   0   3   4 3489.61  281.38
   0  -3  -5  131.71   17.90
   0  -3  -6   67.00   13.69
   0  -3  -7  169.82   21.54
   0  -3  -8 2228.30  185.52
   0  -3  -9   -2.39   10.01
   0  -3  -9    2.46    6.33
   0  -3 -10  766.06   69.96
   0  -3 -10  919.91   73.81
   0  -3 -10  740.32   72.34
   0  -3 -11    1.39   10.17
   0  -3 -11   -4.17    7.55
   0  -3 -11    1.29    7.09
   0   3  12  173.16   16.54
   0  -3 -12  204.52   23.08
   0  -3 -12  221.74   25.94
   0  -3 -12  208.92   23.72
   0  -3 -13   18.04    8.86
   0   3  13   11.08    5.14
   0   3  13    7.67    4.55
   0   3  13   11.40    4.77
   0  -3 -13   -4.87    8.57
   0  -3 -13    4.75    9.35
   0   3  14 2278.66  188.09
   0  -3 -14 2424.38  196.71
   0   3  14 2464.07  188.23
   0  -3 -14 2405.01  198.34
   0  -3 -14 2220.21  194.07
   0   3  14 2292.17  187.92
   0   3  15  209.81   18.96
   0   3  15  196.24   18.81
   0  -3 -15  209.40   28.08
   0  -3 -15  206.81   26.84
   0   3  15  218.45   18.96
   0   3  16   57.34    7.49
   0   3  16   44.46    7.37
   0   3  16   49.01    7.80
   0   3  17   50.34    7.31
   0   3  17   41.74    8.27
   0   3  17   42.93    7.42
   0   3  18 1572.53  127.89
   0   3  18 1541.03  127.58
   0   3  18 1611.66  127.67
   0   3  19   11.50    5.51
   0   3  19    7.97    7.05
   0   3  19   10.88    6.88
   0   3  20   28.68    7.99
   0   3  20   28.21    8.09
   0   3  20   29.52    6.46
   0   3  21    5.72    8.00
   0   3  21    5.87    7.46
   0   3  21    4.71    5.44
   0   3  22    4.73    7.53
   0   3  22    3.98    8.42
   0   3  23    5.34    8.61
   0   3  23    3.45    7.49
   0   3  24  262.76   24.13
   0   3  24  249.22   24.82
   0   3  25   36.89    8.92
   0   3  25   25.20    9.76
   0   3  26   13.66    9.44
   0   3  26    8.90    7.62
   0   3  27   31.00    8.00
   0   3  27   13.45   11.40
   0   3  27   18.32    9.21
   0   3  28  195.21   21.95
   0   3  28  211.31   20.57
   0   3  28  241.58   21.76
   0   3  29    2.09    8.14
   0   3  29    2.40   10.00
   0   3  29   10.17    6.58
   0   3  30    3.14    7.19
   0   3  30   -2.14    8.83
   0   3  31   16.40    8.40
   0   3  31    3.56    6.44
   0   3  32   20.34    6.37
   0   3  32   38.29    7.70
   0   3  33    3.55    4.07
   0  -4  32   -3.82    3.48
   0  -4  32    1.28    5.43
   0  -4  31    0.21    5.53
   0  -4  31   -0.92    6.61
   0  -4  30   19.87    8.21
   0  -4  30   31.95    8.60
   0  -4  29   -0.31    8.16
   0  -4  28    1.47    6.93
   0  -4  28   12.14    9.23
   0  -4  27   12.00    8.32
   0  -4  27   12.10    9.94
   0  -4  26  218.70   24.59
   0  -4  26  246.62   25.25
   0  -4  25    1.33    8.56
   0  -4  25  115.13   14.10
   0  -4  24  770.55   61.01
   0  -4  24  663.37   60.15
   0  -4  23   82.95   13.69
   0  -4  23  157.40   16.54
   0  -4  22   18.47    8.91
   0  -4  22   13.92    5.96
   0  -4  21   12.52    5.72
   0  -4  21   14.18    8.29
   0  -4  21    9.92    9.27
   0  -4  20  173.49   18.35
   0  -4  20  228.91   20.07
   0  -4  19    3.65    5.12
   0  -4  19   -2.77    6.95
   0  -4  18   15.82    7.08
   0  -4  18    9.91    5.36
   0  -4  17    2.46    5.08
   0  -4  17    2.50    6.37
   0  -4  16  925.77   75.28
   0  -4  16  974.64   76.14
   0  -4  16  876.36   75.54
   0  -4  15    2.25   10.12
   0  -4  15   15.15    5.00
   0  -4  15    8.39    3.82
   0  -4  14  740.05   66.36
   0  -4  14  655.57   52.30
   0  -4  14  656.06   73.01
   0  -4  14  614.71   51.86
   0   4 -14  695.32   72.11
   0  -4  14  602.56   52.33
   0   4 -13  195.89   33.03
   0  -4  13  245.01   18.54
   0  -4  13  239.52   18.30
   0  -4  13  205.51   35.54
   0  -4  13  232.47   29.46
   0  -4  13  148.07   17.22
   0   4 -12  837.34   72.95
   0  -4  12  797.84   65.04
   0  -4  12  680.96   51.52
   0  -4  12  713.66   51.53
   0  -4  12  733.53   72.80
   0  -4  11   -8.81   11.33
   0  -4  11    4.60    4.81
   0  -4  11    1.43    5.33
   0   4 -11    2.79   11.44
   0  -4  11    4.59    4.36
   0  -4  11    3.84    4.35
   0  -4  11    3.01   13.53
   0  -4  10  162.52   25.34
   0  -4  10  203.07   19.93
   0  -4  10  213.16   32.94
   0  -4  10  170.24   20.27
   0  -4   9   -7.82   10.97
   0  -4   9   -0.76    6.89
   0  -4   8  143.17   22.37
   0  -4   7   90.87   22.67
   0  -4   7   58.65   16.94
   0   4  -7  107.68   22.11
   0  -4   6 1619.05  149.45
   0   4  -6 1815.60  150.05
   0  -4   6 1655.81  144.24
   0  -4   5   25.23   12.75
   0  -4   5    9.90   13.97
   0   4  -5   22.67   15.81
   0  -4   4  295.20   36.04
   0   4  -4  285.52   35.45
   0   4  -3   22.10   13.58
   0  -4   3   22.63   13.47
   0  -4   2  281.22   31.70
   0   4  -2  234.77   30.92
   0   4  -1   96.46   18.09
   0  -4   1  128.05   19.73
   0  -4   0   71.98   14.09
   0   4   0   45.37   13.35
   0  -4  -1  126.53   18.08
   0   4   1  168.49   18.94
   0   4   2   68.00   11.01
   0   4   3  219.01   20.78
   0   4   4 3191.08  258.69
   0  -4  -5   68.38   14.98
   0  -4  -6 1921.42  162.01
   0  -4  -7  276.13   31.67
   0  -4  -8  295.35   33.44
   0  -4  -9   45.38   14.48
   0  -4 -10   31.14   12.67
   0  -4 -11    3.31   10.36
   0   4  11   -4.85    4.28
   0  -4 -11    5.28    8.12
   0   4  11    3.61    4.43
   0   4  12   12.95    4.91
   0  -4 -12   12.14    9.01
   0  -4 -12   21.11   11.34
   0   4  12   12.01    4.79
   0   4  12   -1.16    4.59
   0  -4 -13  127.75   19.69
   0   4  13   95.53   10.64
   0  -4 -13  126.77   20.81
   0   4  13   77.55    9.43
   0   4  13  106.93   10.55
   0   4  13  116.23   10.59
   0  -4 -14 1944.91  165.68
   0   4  14 2018.09  153.97
   0   4  14 2001.31  153.76
   0   4  14 1616.05  153.33
   0   4  14 2154.55  154.22
   0   4  15    6.73    6.02
   0   4  15    8.76    5.48
   0   4  15   14.83    5.74
   0   4  15    7.22    3.44
   0   4  16  817.70   68.87
   0   4  16  884.36   69.23
   0   4  16  818.75   69.08
   0   4  17  193.39   19.01
   0   4  17  195.14   18.99
   0   4  17  209.79   19.08
   0   4  18  550.63   45.80
   0   4  18  532.63   45.66
   0   4  18  544.07   45.98
   0   4  19   12.80    7.10
   0   4  19    4.75    5.83
   0   4  19   12.52    7.10
   0   4  20   55.71    9.81
   0   4  20   53.26    9.62
   0   4  20   51.89    8.49
   0   4  21   23.46    7.10
   0   4  21   23.47    8.54
   0   4  21   15.51    8.12
   0   4  22  244.53   22.02
   0   4  22  238.83   23.28
   0   4  22  226.13   22.46
   0   4  23   97.74   13.26
   0   4  23   89.49   10.74
   0   4  23   86.17   12.10
   0   4  24  598.13   48.45
   0   4  24  529.79   47.39
   0   4  25   -6.69   11.61
   0   4  25    1.32    7.18
   0   4  25    5.35    8.98
   0   4  26  380.88   34.42
   0   4  26  382.23   33.56
   0   4  26  387.55   34.78
   0   4  27   42.87    8.61
   0   4  27   38.06   11.01
   0   4  27   45.62   10.20
   0   4  28    5.73   10.00
   0   4  28   22.00    7.14
   0   4  28   22.20    8.60
   0   4  29   -4.91    7.89
   0   4  29    4.56    8.85
   0   4  30   34.25    9.07
   0   4  30    4.64    7.09
   0   4  31   33.01    7.60
   0   4  31    2.48    5.98
   0   4  32    6.81    5.03
   0   4  33   23.40    4.29
   0  -5  31   -0.90    5.40
   0  -5  31    3.43    4.67
   0  -5  30   22.24    7.50
   0  -5  30    6.28    6.78
   0  -5  29   -0.79    7.56
   0  -5  29   -0.87    8.18
   0  -5  28   54.75   11.09
   0  -5  28   73.10   10.44
   0  -5  27   30.72    8.86
   0  -5  27   21.01   10.50
   0  -5  27   22.95   10.06
   0  -5  26  126.30   15.62
   0  -5  26   90.76   13.32
   0  -5  25   12.43    8.89
   0  -5  24  492.99   45.39
   0  -5  24  611.82   47.10
   0  -5  23   30.64    7.41
   0  -5  23   45.99   10.45
   0  -5  22   28.66    9.42
   0  -5  22   37.43    7.53
   0  -5  21   37.97    7.72
   0  -5  21   35.38    9.82
   0  -5  20   -3.05    7.89
   0  -5  20    8.32    6.09
   0  -5  19    1.26    8.08
   0  -5  19   -4.05    5.71
   0  -5  18  317.11   30.38
   0  -5  18  333.44   29.10
   0  -5  18  354.00   29.82
   0  -5  17  169.23   17.45
   0  -5  17  170.18   16.10
   0  -5  17  170.38   16.72
   0  -5  16  224.94   19.57
   0  -5  16  200.35   18.75
   0  -5  16  193.12   19.78
   0  -5  15   24.47    5.96
   0  -5  15   16.25    4.94
   0  -5  15   24.34    6.64
   0  -5  14 1371.16  117.61
   0  -5  14 1509.75  117.66
   0  -5  14 1371.39  117.56
   0  -5  14 1523.61  133.14
   0  -5  14 1520.69  117.37
   0  -5  13   74.12    9.08
   0  -5  13   63.69   17.60
   0  -5  13   63.05    8.81
   0  -5  13   63.34    7.91
   0  -5  13   77.79    8.80
   0  -5  12  125.72   12.16
   0  -5  12  120.83   12.31
   0  -5  12  128.32   12.10
   0  -5  12  135.94   29.06
   0  -5  12  131.73   23.19
   0  -5  12   97.27   11.26
   0  -5  11   -2.12   12.06
   0  -5  11    1.88    3.69
   0  -5  11    9.97    5.04
   0  -5  11   12.79    5.44
   0  -5  11    7.28    6.69
   0  -5  11    9.27    4.82
   0  -5  11    4.43    6.09
   0  -5  10  102.38   10.40
   0  -5  10   94.64   16.04
   0  -5  10  118.83   10.74
   0  -5  10  104.39   20.53
   0  -5  10  105.20   15.03
   0  -5  10   97.10   10.46
   0  -5  10   81.36    9.74
   0  -5   9   11.43   12.42
   0  -5   9    6.12    3.65
   0  -5   9   -3.01   13.53
   0  -5   9    4.59    4.51
   0  -5   9    2.17    4.23
   0   5  -9   11.20   15.11
   0   5  -8 1732.39  155.24
   0  -5   8 1745.81  149.99
   0  -5   8 1657.46  156.37
   0  -5   7  462.42   52.80
   0   5  -7  449.09   50.81
   0  -5   7  394.96   45.70
   0   5  -6  192.98   30.56
   0  -5   6  216.01   32.54
   0  -5   6  197.85   27.48
   0  -5   5  417.18   46.14
   0  -5   5  482.25   52.06
   0   5  -5  444.47   50.44
   0  -5   4 4264.06  369.00
   0   5  -4 4630.57  369.06
   0   5  -3   47.27   14.84
   0  -5   3   43.04   17.40
   0  -5   2  285.23   33.62
   0   5  -2  262.85   33.59
   0  -5   1   26.27   12.39
   0   5  -1   20.36   11.96
   0   5   0  390.68   38.43
   0  -5   0  333.73   37.53
   0   5   1   38.65   10.64
   0   5   2 1120.30   95.34
   0   5   3  419.56   37.86
   0   5   4  671.11   59.37
   0   5   5  287.65   28.52
   0  -5  -6 3130.84  260.75
   0  -5  -7  172.33   24.68
   0  -5  -8   17.27   12.05
   0   5   9    9.30    4.74
   0   5   9    2.59    4.27
   0  -5  -9    3.61   10.29
   0   5  10   24.67    5.27
   0  -5 -10   13.31   11.67
   0   5  10   17.65    5.16
   0   5  10   23.90    4.91
   0   5  10   18.10    5.24
   0  -5 -11  -10.01   12.34
   0   5  11   -0.26    4.40
   0   5  11    4.85    4.96
   0  -5 -11    6.76    9.83
   0   5  11    1.82    4.53
   0   5  11    2.36    4.10
   0   5  11   -0.24    3.76
   0   5  12  474.75   47.94
   0  -5 -12  634.06   61.15
   0   5  12  581.52   48.44
   0   5  12  622.57   48.44
   0   5  12  617.60   48.26
   0  -5 -12  617.59   61.62
   0   5  12  645.80   48.78
   0   5  13  270.34   22.37
   0  -5 -13  283.23   34.87
   0   5  13  272.92   22.49
   0  -5 -13  250.40   33.21
   0   5  13  221.37   21.84
   0   5  13  229.88   21.95
   0   5  13  277.63   22.87
   0   5  14  112.37   12.10
   0  -5 -14  118.22   22.13
   0   5  14  123.88   12.17
   0   5  14  101.58   11.32
   0   5  14  118.66   12.26
   0   5  15   66.61    9.47
   0   5  15   89.57    9.94
   0   5  15   61.86    8.21
   0   5  15   89.25    9.80
   0   5  16 1101.69   85.84
   0   5  16  897.32   85.00
   0   5  16 1093.60   85.56
   0   5  16 1166.85   86.07
   0   5  17   38.28    8.29
   0   5  17   42.01    8.35
   0   5  17   46.51    7.96
   0   5  18    3.98    6.15
   0   5  18   -0.30    7.00
   0   5  18    4.26    6.92
   0   5  19    4.12    6.97
   0   5  19   11.14    7.70
   0   5  19    7.44    6.55
   0   5  20   45.33    9.93
   0   5  20   53.15    9.03
   0   5  20   43.22    9.35
   0   5  21   31.99    9.50
   0   5  21   36.82    8.83
   0   5  21   38.12    8.18
   0   5  22  915.01   72.71
   0   5  22  863.96   72.33
   0   5  22  871.56   72.09
   0   5  22  833.48   71.92
   0   5  23  201.00   20.59
   0   5  23  218.37   20.74
   0   5  23  207.54   19.75
   0   5  23  180.78   19.06
   0   5  24   27.81    7.36
   0   5  24   10.68   10.29
   0   5  24   37.77    9.77
   0   5  24   39.08    8.75
   0   5  25   73.08   11.97
   0   5  25   90.14   10.66
   0   5  25   72.12   12.58
   0   5  25   65.81    9.26
   0   5  26  399.51   35.49
   0   5  26  392.90   34.50
   0   5  26  402.55   35.25
   0   5  27    0.36    8.56
   0   5  27    1.85    6.92
   0   5  27    8.92    8.72
   0   5  28    4.65    8.07
   0   5  28   32.86    9.07
   0   5  29   32.28    8.30
   0   5  29    0.60    7.13
   0   5  30   14.19    6.60
   0   5  31   -0.21    5.18
   0   5  32   57.82    6.99
   0  -6  31    4.61    3.75
   0  -6  30   -0.48    4.57
   0  -6  30    4.08    6.02
   0  -6  29   -4.24    7.20
   0  -6  29    0.41    6.10
   0  -6  28  176.51   19.45
   0  -6  28  270.48   21.10
   0  -6  27    9.77    7.67
   0  -6  27   23.91    9.75
   0  -6  26   53.24   11.30
   0  -6  26   42.89   10.10
   0  -6  25   48.48   11.96
   0  -6  25   67.74   11.28
   0  -6  24  188.10   20.06
   0  -6  24  171.91   17.39
   0  -6  24  169.65   19.05
   0  -6  23   20.82    9.71
   0  -6  23   12.22    6.59
   0  -6  22   22.93   11.06
   0  -6  22   13.82    6.95
   0  -6  21    5.76    6.56
   0  -6  21   19.61   10.28
   0  -6  20   45.27   10.72
   0  -6  20   27.38    7.83
   0  -6  20   35.49    6.38
   0  -6  19   24.84    9.46
   0  -6  19   14.53    5.01
   0  -6  19   14.07    7.10
   0  -6  18  669.12   54.54
   0  -6  18  631.69   54.82
   0  -6  18  635.29   53.96
   0  -6  17   24.13    7.12
   0  -6  17   21.32    8.43
   0  -6  17   21.22    8.08
   0  -6  17   10.85    5.04
   0  -6  16  407.85   36.43
   0  -6  16  421.99   35.78
   0  -6  16  435.27   36.27
   0  -6  16  398.12   36.27
   0  -6  15  315.02   28.03
   0  -6  15  316.87   27.80
   0  -6  15  303.53   27.32
   0  -6  15  311.30   27.94
   0  -6  14  584.20   50.05
   0  -6  14  595.85   49.95
   0  -6  14  551.19   49.85
   0  -6  14  641.31   49.83
   0  -6  13   13.45    4.90
   0  -6  13    4.74    5.76
   0  -6  13    6.68    3.77
   0  -6  13   11.46    5.41
   0  -6  13    2.97    6.09
   0  -6  12   28.00    6.04
   0  -6  12   13.07    6.11
   0  -6  12   20.62    5.04
   0  -6  12   23.86    6.28
   0  -6  12   18.03    4.40
   0  -6  12   34.30   14.59
   0  -6  11   60.23    8.09
   0  -6  11   68.39    8.47
   0  -6  11   63.67    7.67
   0  -6  11   50.18    8.20
   0  -6  11   70.41   18.68
   0  -6  10   29.49    5.95
   0  -6  10   23.97   14.08
   0  -6  10   28.92    5.45
   0   6 -10    9.81   13.59
   0  -6  10   16.35   11.36
   0  -6  10   42.57    6.53
   0  -6  10   33.13   10.28
   0  -6  10   10.71   15.28
   0  -6  10   27.80    6.17
   0  -6   9  191.97   35.33
   0  -6   9  202.26   17.78
   0   6  -9  220.14   33.90
   0  -6   9  212.74   30.02
   0  -6   9  189.22   17.97
   0  -6   9  194.93   17.79
   0   6  -8 2331.38  192.39
   0  -6   8 2063.12  172.49
   0  -6   8 2276.98  187.17
   0  -6   8 2186.80  193.52
   0  -6   8 2007.64  172.32
   0  -6   8 2400.81  172.88
   0  -6   7   26.66   16.06
   0  -6   7   29.31   14.78
   0  -6   7   46.81    6.36
   0  -6   7   44.77    6.81
   0   6  -7   68.98   19.68
   0  -6   6 1720.29  147.36
   0  -6   6 1517.86  128.40
   0   6  -6 1662.98  144.98
   0  -6   6 1628.47  141.21
   0  -6   6 1640.88  128.43
   0   6  -5 1209.01   97.51
   0  -6   5  955.35   79.83
   0  -6   5  983.14   91.87
   0  -6   5 1050.14   96.43
   0  -6   4 2014.66  184.36
   0   6  -4 2220.82  184.89
   0   6  -3   14.27   12.79
   0  -6   3    8.49   12.93
   0   6  -2  319.91   35.01
   0  -6   2  216.87   32.20
   0   6  -1    6.58    9.85
   0   6   0    2.87    9.35
   0   6   1  158.91   20.82
   0   6   2 2678.48  220.34
   0   6   3  148.47   17.22
   0   6   4  547.03   50.52
   0   6   5  423.42   45.63
   0   6   5  538.80   42.55
   0  -6  -6 1103.71   93.44
   0   6   6  965.21   79.80
   0   6   6  920.15   79.91
   0   6   6 1080.07   80.57
   0   6   7    8.43    4.97
   0   6   7    5.91    4.86
   0   6   7    7.38    4.51
   0  -6  -7   -8.28   11.79
   0   6   7    4.16    4.74
   0   6   8    3.76    4.96
   0   6   8    2.19    4.71
   0  -6  -8    4.28   11.33
   0   6   8    9.78    5.23
   0   6   9    3.34    5.05
   0   6   9    6.81    4.75
   0   6   9   -2.54    4.94
   0  -6  -9   -4.44   11.75
   0  -6 -10   32.43   14.47
   0   6  10   41.54    6.41
   0   6  10   44.75    6.91
   0   6  10   40.76    7.02
   0   6  10   43.59    6.88
   0   6  11  188.12   17.23
   0   6  11  178.42   16.85
   0   6  11  184.46   17.31
   0  -6 -11  199.77   31.90
   0   6  11  182.98   16.95
   0  -6 -11  186.59   29.30
   0   6  11  171.06   16.88
   0   6  12  969.38   77.45
   0   6  12  880.38   77.41
   0   6  12  965.60   77.22
   0  -6 -12 1017.59   93.01
   0   6  12  815.75   77.14
   0   6  12 1006.17   76.83
   0   6  12 1026.07   77.85
   0  -6 -12  979.93   95.03
   0   6  13    5.25    6.07
   0   6  13    7.18    6.04
   0   6  13    3.27    4.45
   0   6  13    4.86    5.57
   0   6  13    5.02    4.73
   0  -6 -13   -7.92   12.18
   0   6  14  556.53   41.42
   0   6  14  489.48   40.91
   0   6  14  501.24   40.74
   0   6  14  407.57   40.30
   0   6  15  139.24   15.32
   0   6  15  185.24   16.66
   0   6  15  172.65   16.44
   0   6  15  157.92   15.77
   0   6  15  167.42   16.26
   0   6  16   86.04   10.82
   0   6  16   81.43   10.53
   0   6  16   80.95    9.49
   0   6  16   85.27   10.83
   0   6  16   62.67   10.01
   0   6  17   13.01    7.03
   0   6  17   23.44    7.36
   0   6  17   11.91    7.33
   0   6  17   -3.71    7.18
   0   6  18    0.60    7.60
   0   6  18    1.28    7.32
   0   6  18    3.02    7.78
   0   6  18    3.16    6.77
   0   6  19   18.01    8.68
   0   6  19   40.73    8.85
   0   6  19   46.55    9.80
   0   6  19   51.51    9.22
   0   6  20    6.92    7.08
   0   6  20   -3.22    8.31
   0   6  20   -2.69    7.57
   0   6  20   -7.84    8.32
   0   6  21   61.47   10.97
   0   6  21   63.65   10.18
   0   6  21   68.86   10.40
   0   6  21   53.61   10.72
   0   6  22  704.19   63.09
   0   6  22  815.47   63.68
   0   6  22  773.50   63.90
   0   6  22  750.18   63.12
   0   6  23   31.17    8.65
   0   6  23   26.22    9.70
   0   6  23   32.33    7.91
   0   6  23   23.77    9.19
   0   6  24  168.84   18.53
   0   6  24  171.17   17.77
   0   6  24  204.52   18.30
   0   6  24  176.79   19.09
   0   6  25  111.31   14.35
   0   6  25  122.28   13.80
   0   6  25  122.80   12.90
   0   6  25   91.82   12.07
   0   6  26   45.18    9.98
   0   6  26   33.87    7.06
   0   6  26   42.33    8.53
   0   6  26   67.33    9.95
   0   6  27   27.21    8.31
   0   6  27    4.00    7.89
   0   6  28   -5.38    7.15
   0   6  29   24.28    7.00
   0   6  30    1.31    5.43
   0   6  31   13.51    4.58
   0  -7  31    3.77    3.44
   0  -7  30   36.48    5.96
   0  -7  30   29.35    6.09
   0  -7  29   29.76    7.58
   0  -7  29   16.95    6.75
   0  -7  28   69.28   10.53
   0  -7  28   69.30   10.29
   0  -7  27   -9.63    8.12
   0  -7  26  244.76   22.91
   0  -7  26  227.73   22.84
   0  -7  25   76.67   11.51
   0  -7  25   43.95    8.58
   0  -7  24    1.13    6.28
   0  -7  23  -15.52   10.18
   0  -7  23   -1.20    6.62
   0  -7  22    0.45    9.58
   0  -7  22    8.80    6.98
   0  -7  21   -0.35    4.43
   0  -7  21   -3.85    7.00
   0  -7  21   -7.30    8.76
   0  -7  20  252.29   22.78
   0  -7  20  253.16   23.81
   0  -7  20  220.96   21.47
   0  -7  20  218.02   22.94
   0  -7  19  165.00   15.55
   0  -7  19  136.43   16.05
   0  -7  19  112.13   13.67
   0  -7  19  137.24   15.89
   0  -7  18   77.82   10.37
   0  -7  18   85.76   12.29
   0  -7  18  101.00   12.16
   0  -7  18   90.81   12.75
   0  -7  17   37.59    9.42
   0  -7  17   33.42    8.51
   0  -7  17   22.50    8.00
   0  -7  17   25.59    6.39
   0  -7  16 1144.99   88.90
   0  -7  16 1243.97   89.03
   0  -7  16  899.23   87.79
   0  -7  16 1092.61   88.62
   0  -7  15  102.40   12.42
   0  -7  15  114.49   12.27
   0  -7  15   96.13   11.42
   0  -7  15   94.28   12.59
   0  -7  14   17.26    6.62
   0  -7  14    7.27    4.45
   0  -7  14    9.50    6.44
   0  -7  14   16.57    7.08
   0  -7  14   12.68    5.35
   0  -7  13   31.02    6.55
   0  -7  13   32.15    7.11
   0  -7  13   36.39    6.02
   0  -7  13   31.84    7.42
   0  -7  13   40.31    7.61
   0  -7  12    4.93    4.55
   0  -7  12    5.75    6.01
   0  -7  12    0.32    5.42
   0  -7  12    3.90    5.71
   0  -7  12    2.24    3.95
   0  -7  11    0.63    4.50
   0  -7  11    9.86    5.86
   0  -7  11    4.44    5.52
   0  -7  10  459.59   41.34
   0  -7  10  529.16   41.77
   0  -7  10  496.91   41.73
   0  -7   9  679.39   52.80
   0  -7   9  602.42   52.25
   0  -7   9  510.02   65.67
   0  -7   9  640.36   52.61
   0   7  -8  714.17   74.17
   0  -7   8  704.84   55.18
   0  -7   8  652.21   69.78
   0  -7   8  685.23   54.91
   0  -7   8  686.81   55.37
   0  -7   8  599.41   54.50
   0  -7   7  246.40   21.71
   0  -7   7  217.71   21.37
   0  -7   7  277.65   22.26
   0  -7   7  206.06   32.82
   0  -7   7  263.79   22.42
   0   7  -7  286.19   39.19
   0  -7   6 3621.65  309.98
   0  -7   6 3708.89  295.21
   0  -7   6 3565.53  294.62
   0  -7   6 3771.01  295.28
   0   7  -6 4207.89  315.46
   0   7  -5  715.16   69.90
   0  -7   5  602.61   66.23
   0  -7   5  645.88   53.71
   0  -7   4   55.44   17.37
   0  -7   4   47.37    7.26
   0   7  -4   59.06   17.89
   0  -7   3   56.00    7.85
   0   7  -3   67.66   18.02
   0  -7   3   63.97    7.70
   0   7  -2  109.10   11.20
   0  -7   2  107.01   11.07
   0  -7   2  107.44   11.08
   0   7  -2  100.15   20.59
   0  -7   1   49.83    6.77
   0   7  -1   47.46    6.90
   0   7  -1   43.82   13.92
   0  -7   0  579.85   48.75
   0   7   0  593.58   48.79
   0   7   0  593.53   57.49
   0   7   1  419.72   43.66
   0   7   1  463.88   37.36
   0   7   1  439.47   37.29
   0   7   1  466.40   37.24
   0  -7  -1  437.66   37.10
   0   7   1  408.41   36.84
   0   7   2  290.05   24.54
   0   7   2  253.82   29.25
   0   7   2  290.76   25.21
   0   7   2  276.55   24.74
   0   7   2  297.20   24.96
   0   7   3  173.24   15.55
   0   7   3  146.07   14.90
   0   7   3  176.22   15.77
   0   7   3  169.20   15.39
   0   7   4 1107.84   93.77
   0   7   4 1079.50   93.78
   0   7   4 1297.06   94.47
   0   7   4 1328.15   94.72
   0   7   5   79.27    8.88
   0   7   5   82.89    9.62
   0   7   5   81.69    9.22
   0   7   5   83.69    9.18
   0   7   6   11.78    5.38
   0   7   6    7.39    5.18
   0   7   6    4.02    4.75
   0  -7  -6   12.40   12.31
   0   7   7    1.97    5.23
   0  -7  -7   -5.09   11.10
   0   7   7    2.40    5.12
   0   7   7    0.96    5.04
   0   7   8   82.93   10.67
   0   7   8  125.20   11.53
   0  -7  -8   76.23   20.42
   0   7   8   97.27   10.75
   0  -7  -9   40.69   15.80
   0   7   9   59.54    7.98
   0   7   9   51.40    7.98
   0   7   9   54.30    8.24
   0   7   9   58.19    7.91
   0   7   9   53.70    8.22
   0   7  10  410.78   34.91
   0   7  10  408.26   35.27
   0  -7 -10  409.92   50.19
   0   7  10  424.70   35.14
   0   7  10  390.43   34.73
   0   7  11  404.59   35.62
   0   7  11  409.19   36.00
   0   7  11  451.23   36.01
   0   7  11  408.03   35.71
   0   7  12  174.29   16.66
   0   7  12  172.88   16.47
   0   7  12  160.66   16.67
   0   7  13  120.42   12.99
   0   7  13  126.11   13.72
   0   7  13  127.02   11.97
   0   7  13  128.41   13.73
   0   7  13  110.79   13.58
   0   7  14  654.81   60.82
   0   7  14  772.85   61.59
   0   7  14  756.65   60.95
   0   7  14  764.70   61.28
   0   7  15   13.34    7.56
   0   7  15   14.93    7.61
   0   7  15   16.11    5.86
   0   7  15    7.12    7.23
   0   7  16   93.82   12.10
   0   7  16   84.90   10.52
   0   7  16   99.08   11.93
   0   7  16   85.96   11.67
   0   7  17   13.44    8.45
   0   7  17   12.06    7.66
   0   7  17   11.58    7.71
   0   7  18  148.59   15.50
   0   7  18  160.02   16.32
   0   7  18  119.14   15.62
   0   7  19   45.90   10.01
   0   7  19   62.34   10.94
   0   7  19   58.08   10.25
   0   7  20   18.87    9.28
   0   7  20   22.72    8.57
   0   7  20   21.21    8.15
   0   7  21  160.38   16.88
   0   7  21  159.37   16.55
   0   7  21  152.58   17.58
   0   7  22  199.22   19.24
   0   7  22  179.50   18.62
   0   7  22  185.79   19.72
   0   7  23    8.14    7.42
   0   7  23   10.64    9.16
   0   7  23   13.65    7.00
   0   7  24  169.76   18.29
   0   7  24  202.92   18.42
   0   7  24  191.14   19.22
   0   7  25   17.06    8.45
   0   7  25   17.96    6.62
   0   7  26   -2.94    7.51
   0   7  26    3.69    5.59
   0   7  27    5.27    6.96
   0   7  28   28.44    7.29
   0   7  29   10.32    5.75
   0   7  30   25.19    5.37
   0   7  30   50.96    6.15
   0  -8  30   55.78    6.41
   0  -8  29   13.13    5.07
   0  -8  29   14.80    5.20
   0  -8  28   50.93    8.20
   0  -8  28   62.17    9.05
   0  -8  27   66.15    9.81
   0  -8  26  122.63   14.11
   0  -8  25   -9.60    8.80
   0  -8  25    1.29    5.58
   0  -8  24   -1.08    6.05
   0  -8  23    7.07    6.79
   0  -8  23    5.17    8.89
   0  -8  22   -2.69    8.97
   0  -8  22    0.42    6.81
   0  -8  21   11.98    9.55
   0  -8  21   16.61    5.55
   0  -8  21    6.93    7.43
   0  -8  20  373.69   31.85
   0  -8  20  358.04   32.09
   0  -8  20  322.46   30.47
   0  -8  19   57.31    8.44
   0  -8  19   56.13   10.21
   0  -8  19   38.54   10.65
   0  -8  18  134.28   15.22
   0  -8  18  124.60   14.03
   0  -8  18  124.86   15.55
   0  -8  18  143.21   15.44
   0  -8  17  229.59   21.74
   0  -8  17  196.48   20.67
   0  -8  17  238.63   22.12
   0  -8  16  129.95   14.35
   0  -8  16  118.11   13.10
   0  -8  16  111.66   13.68
   0  -8  16  106.31   13.83
   0  -8  15   11.20    5.95
   0  -8  15   21.85    8.06
   0  -8  15   18.18    5.27
   0  -8  15   17.06    7.41
   0  -8  15   17.95    7.91
   0  -8  14  138.14   15.19
   0  -8  14  121.68   14.37
   0  -8  14  143.05   14.49
   0  -8  14  132.01   13.92
   0  -8  14  151.80   15.45
   0  -8  13    1.53    6.79
   0  -8  13   14.18    7.06
   0  -8  13    7.52    6.38
   0  -8  13    6.88    5.45
   0  -8  13   10.39    4.92
   0  -8  12   11.49    4.85
   0  -8  12   11.59    6.28
   0  -8  12   18.19    5.90
   0  -8  12    7.42    5.94
   0  -8  11    8.54    6.05
   0  -8  11    3.17    5.08
   0  -8  11   14.05    5.79
   0  -8  10  640.21   53.07
   0  -8  10  624.79   52.92
   0  -8   9  210.61   20.27
   0  -8   9  222.08   20.46
   0  -8   9  233.30   20.99
   0  -8   8   55.54    8.41
   0  -8   8   49.14    7.57
   0  -8   8   49.66    7.45
   0  -8   7  354.30   31.66
   0  -8   7  389.79   31.67
   0  -8   7  348.41   30.95
   0   8  -6  892.67   93.71
   0  -8   6  874.31   76.07
   0  -8   6 1042.63   77.18
   0  -8   5   39.06    7.29
   0   8  -5   34.88   15.37
   0  -8   4   14.14    5.52
   0  -8   4    9.49    5.00
   0   8  -4    5.37   10.28
   0   8  -3   22.16   11.69
   0  -8   3   11.02    5.50
   0  -8   3   12.50    5.17
   0   8  -2   22.26   11.45
   0  -8   2   16.71    5.78
   0  -8   2   32.42    6.00
   0   8  -1  128.86   22.75
   0   8  -1  143.79   13.99
   0   8  -1  154.40   15.12
   0  -8   1  161.83   15.08
   0  -8   1  178.08   15.40
   0   8   0 1297.58  114.18
   0   8   0 1530.30  115.16
   0  -8   0 1565.84  115.27
   0   8   0 1246.01  123.09
   0  -8   0 1402.06  114.72
   0   8   1  217.04   20.03
   0  -8  -1  221.38   20.32
   0  -8  -1  238.38   20.92
   0   8   1  246.76   21.01
   0   8   2  115.23   11.96
   0   8   2   95.39   11.66
   0  -8  -2  123.37   11.82
   0   8   2  113.04   11.19
   0   8   3  305.12   25.71
   0   8   3  279.11   25.11
   0  -8  -3  310.85   25.66
   0   8   3  268.98   25.29
   0   8   4  174.65   17.96
   0   8   4  209.70   18.60
   0  -8  -4  216.06   18.49
   0  -8  -5   16.42    5.08
   0   8   5   26.47    6.91
   0   8   5   19.69    5.68
   0  -8  -6    6.98    4.61
   0   8   6    0.58    5.49
   0  -8  -7  130.17   13.64
   0   8   7  128.63   14.01
   0   8   7  166.70   14.79
   0   8   8  205.47   18.24
   0   8   8  173.23   17.96
   0   8   9   74.64    9.65
   0   8   9   84.59   10.38
   0   8   9   66.42    9.84
   0   8  10 1073.52   90.88
   0   8  10 1073.20   91.18
   0   8  10 1200.63   91.47
   0   8  11  209.00   21.20
   0   8  11  244.93   21.41
   0   8  12   46.86    7.81
   0   8  12   33.06    8.29
   0   8  13  214.76   21.20
   0   8  13  213.77   21.01
   0   8  13  233.58   20.09
   0   8  14  136.41   13.06
   0   8  14  127.30   14.53
   0   8  14  132.17   14.96
   0   8  14  139.20   14.46
   0   8  14  126.03   14.80
   0   8  15   31.17    9.11
   0   8  15   40.78    8.92
   0   8  15   36.05    7.87
   0   8  15   43.74    9.42
   0   8  16   23.15    9.02
   0   8  16   34.85    8.73
   0   8  16   20.13    6.87
   0   8  16   23.35    8.59
   0   8  17   68.78   10.82
   0   8  17   60.54   11.12
   0   8  17   85.13   11.83
   0   8  17   63.31    9.68
   0   8  18  141.51   16.59
   0   8  18  151.48   16.62
   0   8  18  141.40   15.73
   0   8  19    8.18    8.78
   0   8  19    3.12    7.96
   0   8  20  363.01   31.28
   0   8  20  317.61   31.06
   0   8  21  151.37   16.10
   0   8  21  131.34   16.32
   0   8  22    6.49    7.65
   0   8  22   -1.16    8.74
   0   8  23   22.72    8.91
   0   8  23   26.21    7.74
   0   8  24   22.94    8.31
   0   8  24   28.81    7.55
   0   8  25    2.51    7.29
   0   8  25   -1.54    5.92
   0   8  26    9.54    6.99
   0   8  26   21.08    6.01
   0   8  27   21.25    5.24
   0   8  27   25.45    6.72
   0   8  28   38.41    6.86
   0   8  28    6.11    5.17
   0   8  29   10.45    4.30
   0   8  29   18.89    4.95
   0  -9  29    0.59    3.13
   0  -9  28  127.06   11.62
   0  -9  28  108.55   11.41
   0  -9  27   46.76    7.44
   0  -9  26    1.95    6.23
   0  -9  25    7.90    7.59
   0  -9  24    2.32    6.24
   0  -9  23    5.51    6.54
   0  -9  23    7.79    7.88
   0  -9  22   18.24    7.53
   0  -9  22    9.64    4.86
   0  -9  22   26.46    8.88
   0  -9  21  110.19   12.28
   0  -9  21  118.39   14.05
   0  -9  21  122.30   14.60
   0  -9  20  197.36   20.45
   0  -9  20  237.64   22.32
   0  -9  20  239.08   21.98
   0  -9  19    1.79    7.85
   0  -9  19    3.22    5.71
   0  -9  19    6.78    8.60
   0  -9  18  308.62   28.72
   0  -9  18  311.38   28.11
   0  -9  18  305.46   28.78
   0  -9  17  114.03   13.01
   0  -9  17  119.95   14.27
   0  -9  17   99.38   13.84
   0  -9  16   -1.83    7.76
   0  -9  16    9.81    4.64
   0  -9  16    8.56    6.28
   0  -9  16    2.66    8.08
   0  -9  15   51.90    8.56
   0  -9  15   40.84    7.49
   0  -9  15   58.71    9.79
   0  -9  15   48.09   10.05
   0  -9  14   25.52    7.17
   0  -9  14   12.53    7.55
   0  -9  14    8.90    5.12
   0  -9  13   -1.60    6.90
   0  -9  13    4.62    6.01
   0  -9  13    3.22    4.72
   0  -9  12   17.72    6.73
   0  -9  12   13.51    5.52
   0  -9  12   20.63    7.24
   0  -9  11  149.84   16.07
   0  -9  11  149.03   15.42
   0  -9  11  143.89   15.27
   0  -9  10  265.67   23.47
   0  -9  10  253.77   23.72
   0  -9  10  236.79   22.93
   0  -9   9   10.20    5.62
   0  -9   9    5.06    5.88
   0  -9   9    6.83    6.35
   0  -9   8  208.44   18.46
   0  -9   8  167.31   17.36
   0  -9   8  189.75   18.52
   0  -9   7   76.66   10.22
   0  -9   6    4.82    6.01
   0  -9   5    3.96    5.89
   0  -9   4  239.90   22.18
   0  -9   4  238.28   22.18
   0  -9   3   63.11    8.88
   0  -9   3   60.65    9.09
   0  -9   2  166.95   16.85
   0  -9   2  174.19   16.67
   0  -9   1  788.89   61.65
   0  -9   1  742.80   61.07
   0   9  -1  703.17   60.26
   0  -9   0  773.11   60.52
   0  -9   0  712.25   59.93
   0   9   0  688.55   59.33
   0   9   0  744.40   60.31
   0  -9  -1    2.33    5.13
   0  -9  -1   -1.41    5.10
   0   9   1   -4.18    5.63
   0   9   1   -2.29    4.24
   0   9   2  561.78   50.46
   0   9   2  643.34   51.38
   0  -9  -2  646.24   51.42
   0   9   3  147.56   13.56
   0   9   3  110.62   13.84
   0   9   3  129.05   14.01
   0  -9  -3  145.99   14.00
   0   9   4   11.55    5.52
   0   9   4   21.37    6.57
   0  -9  -4   12.72    5.41
   0   9   4   -0.60    7.24
   0   9   5   15.44    7.92
   0   9   5   20.87    6.45
   0  -9  -5   27.92    6.23
   0   9   6  364.52   32.02
   0  -9  -6  370.48   31.70
   0   9   6  355.96   31.77
   0   9   7  308.24   28.19
   0  -9  -7  312.13   27.90
   0   9   7  330.17   28.43
   0  -9  -8   33.30    6.33
   0   9   8   42.91    9.28
   0   9   8   33.03    8.00
   0   9   8   45.76    8.08
   0   9   9  513.95   45.48
   0   9   9  566.54   45.89
   0   9   9  523.38   45.56
   0   9  10  953.41   80.45
   0   9  10  949.70   80.62
   0   9  10 1024.34   80.89
   0   9  11   27.13    8.37
   0   9  11   33.25    8.04
   0   9  12  291.52   27.11
   0   9  12  298.63   27.21
   0   9  13  143.28   15.33
   0   9  13  113.03   12.63
   0   9  13  134.32   14.52
   0   9  14   22.64    5.28
   0   9  14   29.78    9.25
   0   9  14   17.78    7.08
   0   9  15    0.43    6.55
   0   9  15    8.71    8.39
   0   9  16  118.89   14.54
   0   9  16  104.95   13.98
   0   9  16  100.97   12.78
   0   9  17  117.12   14.72
   0   9  17  116.68   14.95
   0   9  18    6.01    8.99
   0   9  18   20.83    9.33
   0   9  19  219.43   21.54
   0   9  19  195.91   20.82
   0   9  20  218.87   22.85
   0   9  20  262.34   23.69
   0   9  21    4.92    7.76
   0   9  21   12.57    8.74
   0   9  22   67.88   11.07
   0   9  22   64.98   10.18
   0   9  23   16.25    7.46
   0   9  23   54.85    9.54
   0   9  24    1.10    6.53
   0   9  24    5.07    6.41
   0   9  25   22.34    6.47
   0   9  25   10.56    6.40
   0   9  26   62.15    8.45
   0   9  26   67.53    9.21
   0   9  27   41.53    6.25
   0   9  27   50.39    7.01
   0   9  28   22.43    4.83
   0   9  28   24.53    4.84
   0 -10  27    1.37    3.87
   0 -10  27    3.65    4.43
   0 -10  26   10.02    5.23
   0 -10  25    1.01    5.85
   0 -10  24   29.76    6.70
   0 -10  24   26.31    7.71
   0 -10  23    6.83    6.24
   0 -10  22  106.76   11.84
   0 -10  22  139.47   13.67
   0 -10  21  148.20   15.99
   0 -10  21  146.52   14.67
   0 -10  20   17.77    8.27
   0 -10  20    6.79    5.20
   0 -10  19   54.37   10.34
   0 -10  19   65.90   10.95
   0 -10  19   64.43    9.14
   0 -10  18  186.60   19.03
   0 -10  18  170.29   18.48
   0 -10  18  175.92   17.78
   0 -10  17   38.01    9.12
   0 -10  17   34.62    9.67
   0 -10  17   38.16    8.02
   0 -10  16   -2.13    7.23
   0 -10  16   -3.70    8.26
   0 -10  16   -3.05    6.46
   0 -10  16   -0.34    4.36
   0 -10  15    0.42    6.93
   0 -10  15    2.21    6.47
   0 -10  15    0.36    4.60
   0 -10  14   24.90    6.44
   0 -10  14   30.36    8.07
   0 -10  14   32.38    7.89
   0 -10  13    8.37    5.56
   0 -10  13    4.91    6.72
   0 -10  13    7.14    6.85
   0 -10  12  210.79   21.00
   0 -10  12  215.57   20.97
   0 -10  12  217.65   21.57
   0 -10  12  247.47   22.42
   0 -10  11  159.44   16.26
   0 -10  11  141.21   15.39
   0 -10  11  146.66   16.49
   0 -10  10    8.69    6.73
   0 -10  10   21.89    6.62
   0 -10  10   13.32    8.15
   0 -10   9   22.11    6.10
   0 -10   9   16.27    7.13
   0 -10   9   27.90    7.99
   0 -10   8   44.00    8.96
   0 -10   7    6.69    7.01
   0 -10   6   29.85    8.07
   0 -10   5  172.62   18.26
   0 -10   5  195.50   18.67
   0 -10   4  192.71   19.36
   0 -10   4  205.11   19.66
   0 -10   3   -2.06    6.25
   0 -10   3    0.38    5.82
   0 -10   2  939.93   75.43
   0 -10   2  877.86   74.87
   0 -10   1  929.76   72.65
   0 -10   1  824.80   71.86
   0  10   0   65.65    8.90
   0 -10   0   88.83   10.20
   0 -10   0   85.21   10.49
   0  10   1  245.43   23.01
   0 -10  -1  256.94   23.34
   0  10   1  273.86   24.27
   0 -10  -1  270.83   24.14
   0 -10  -2  367.81   31.93
   0  10   2  336.37   30.86
   0  10   2  378.93   31.99
   0 -10  -3    7.08    5.58
   0  10   3    7.54    5.73
   0  10   3    4.83    6.37
   0  10   4    0.41    6.65
   0  10   4   14.17    6.00
   0 -10  -4    7.39    5.73
   0  10   5  120.11   13.56
   0 -10  -5  129.84   13.58
   0  10   6  115.80   13.05
   0 -10  -6  121.29   12.55
   0  10   6   97.50   13.44
   0 -10  -7   -0.73    4.84
   0  10   7   -3.89    8.70
   0  10   7   -0.75    6.67
   0  10   8  497.90   39.38
   0  10   8  472.75   39.21
   0 -10  -8  387.32   38.17
   0  10   8  471.80   39.61
   0  10   9  772.44   65.91
   0  10   9  760.06   66.02
   0  10   9  842.95   66.60
   0  10  10   83.79   11.60
   0  10  10  102.33   13.22
   0  10  11   99.85   13.73
   0  10  11  118.51   13.89
   0  10  11  118.36   15.02
   0  10  12  142.78   17.76
   0  10  12  179.31   18.10
   0  10  12  162.39   17.35
   0  10  13   41.28   10.66
   0  10  13   27.51    8.01
   0  10  13   15.75    5.79
   0  10  13   32.07    9.84
   0  10  14   46.50   11.19
   0  10  14   81.19   12.95
   0  10  14   49.81    7.41
   0  10  14   52.14    9.78
   0  10  15  119.52   15.50
   0  10  15  133.33   15.86
   0  10  15  116.67   14.34
   0  10  16   59.74   10.20
   0  10  16   55.78   11.98
   0  10  17   33.79   10.56
   0  10  17   26.31   10.06
   0  10  17   50.92   11.65
   0  10  18  358.14   31.65
   0  10  18  386.97   31.97
   0  10  18  289.93   31.44
   0  10  19  238.59   22.84
   0  10  19  207.49   22.89
   0  10  19  244.66   22.72
   0  10  20   14.49    8.49
   0  10  20   31.25    9.69
   0  10  20    6.44    8.25
   0  10  21   41.79    9.32
   0  10  21   28.04    8.90
   0  10  21   59.16   10.19
   0  10  22   43.11    8.80
   0  10  22   26.72    8.13
   0  10  22   22.15    7.59
   0  10  23    3.48    6.19
   0  10  23    6.54    6.39
   0  10  23   20.53    7.76
   0  10  24   23.55    7.13
   0  10  24    7.08    5.90
   0  10  24    9.61    6.20
   0  10  25   67.01    9.01
   0  10  25   78.04    9.39
   0  10  25   73.59    8.76
   0  10  26   34.30    5.72
   0  10  26   27.01    4.79
   0  10  26   30.59    5.63
   0  10  27    0.71    3.32
   0 -11  26    4.89    3.16
   0 -11  26    5.01    3.66
   0 -11  25   10.13    4.42
   0 -11  24    3.94    5.09
   0 -11  23   41.31    7.27
   0 -11  22  105.40   11.09
   0 -11  22  130.30   12.71
   0 -11  21   20.92    5.17
   0 -11  21   18.68    7.11
   0 -11  20   22.86    5.93
   0 -11  20   22.51    7.95
   0 -11  19   49.49    8.19
   0 -11  19   56.03    9.88
   0 -11  18   12.42    8.39
   0 -11  18   24.17    6.62
   0 -11  17   28.92    7.47
   0 -11  16   73.21   10.17
   0 -11  16   56.78    8.04
   0 -11  15   76.87    9.46
   0 -11  15   73.51   10.95
   0 -11  14   25.02    6.37
   0 -11  14   23.24    8.09
   0 -11  13  331.05   29.68
   0 -11  13  332.07   30.99
   0 -11  13  339.23   30.60
   0 -11  12  534.55   45.75
   0 -11  12  547.76   45.47
   0 -11  12  493.81   44.53
   0 -11  11   51.65   10.99
   0 -11  11   64.57   10.41
   0 -11  11   61.52    9.27
   0 -11  10  105.16   14.10
   0 -11  10  128.42   14.40
   0 -11   9  145.07   16.16
   0 -11   9  140.85   16.02
   0 -11   8    8.11    7.45
   0 -11   7   -4.42    7.05
   0 -11   6  131.12   15.23
   0 -11   6  131.07   14.78
   0 -11   5  193.22   20.28
   0 -11   5  217.23   20.59
   0 -11   4   12.33    6.90
   0 -11   4    6.37    6.98
   0 -11   3  166.86   17.44
   0 -11   3  180.15   18.24
   0 -11   2  497.42   41.30
   0 -11   2  446.97   40.25
   0 -11   1  134.29   14.33
   0 -11   1  140.32   15.70
   0 -11   0   87.08   11.07
   0 -11   0   86.39    9.77
   0 -11  -1  346.58   28.38
   0  11   1  279.75   26.56
   0  11   2   89.62   10.42
   0 -11  -2   85.79   11.68
   0 -11  -3   19.73    7.11
   0  11   3   14.54    6.02
   0  11   3   14.51    7.43
   0  11   3    9.74    8.01
   0  11   4  202.17   19.48
   0  11   4  170.79   17.96
   0 -11  -4  189.06   18.65
   0  11   4  185.18   19.35
   0  11   5  166.31   17.35
   0  11   5  157.15   15.76
   0  11   5  148.56   16.66
   0 -11  -5  140.67   15.65
   0 -11  -6   32.74    7.57
   0  11   6   46.43    8.66
   0  11   6   50.91   10.11
   0 -11  -7  330.97   32.80
   0  11   7  447.92   34.02
   0 -11  -8  374.42   38.21
   0  11   8  597.69   40.27
   0  11   9   78.24   11.49
   0  11   9   61.44   10.76
   0  11   9   45.68   11.11
   0  11  10   68.14   10.86
   0  11  10   36.34   10.66
   0  11  10   62.94   10.65
   0  11  11  138.65   14.79
   0  11  11  126.92   14.80
   0  11  12   32.33   10.20
   0  11  12   59.37   10.09
   0  11  12   37.16   10.03
   0  11  12   43.57    7.18
   0  11  13   22.87    8.42
   0  11  13   13.78    5.60
   0  11  13   21.16    8.95
   0  11  13    8.24    9.68
   0  11  14  111.82   14.19
   0  11  14   92.50   13.98
   0  11  14  104.88   13.18
   0  11  14  102.82   11.13
   0  11  15  183.52   17.69
   0  11  15  174.56   18.95
   0  11  15  135.97   17.63
   0  11  16   70.11   11.73
   0  11  16   55.73   11.55
   0  11  17  300.08   29.59
   0  11  17  333.13   29.21
   0  11  18  257.57   23.26
   0  11  18  224.57   23.46
   0  11  19   16.79    8.22
   0  11  19   15.33    8.79
   0  11  19   29.71    8.48
   0  11  20   61.30   10.38
   0  11  20   87.85   10.60
   0  11  20   53.85   10.15
   0  11  21   48.36    9.07
   0  11  21   67.80    9.32
   0  11  21   54.26    9.23
   0  11  22    2.34    5.91
   0  11  22  -10.27    6.84
   0  11  22   -1.59    5.73
   0  11  23    3.36    5.40
   0  11  23   -5.36    5.34
   0  11  24   22.33    5.41
   0  11  24    7.63    4.82
   0  11  24   24.16    5.27
   0  11  25   45.11    5.57
   0  11  25   37.57    5.65
   0  11  26    1.19    2.66
   0 -12  24   38.28    4.94
   0 -12  23   67.00    7.66
   0 -12  22    9.42    4.98
   0 -12  21   11.34    5.73
   0 -12  21    7.82    3.65
   0 -12  20   30.01    5.70
   0 -12  20   28.98    6.85
   0 -12  19   30.69    7.72
   0 -12  19   35.90    6.32
   0 -12  18   23.52    6.17
   0 -12  17   65.53    9.23
   0 -12  16   68.01    8.60
   0 -12  16   90.77   10.67
   0 -12  15   -0.40    6.44
   0 -12  15   -0.42    7.78
   0 -12  15    4.99    4.46
   0 -12  14  267.73   22.63
   0 -12  14  227.04   22.67
   0 -12  14  209.16   20.96
   0 -12  13  413.25   37.39
   0 -12  13  405.16   36.28
   0 -12  13  448.54   37.39
   0 -12  12   44.03    8.02
   0 -12  12   41.74    9.48
   0 -12  12   53.46   10.41
   0 -12  11   66.77   10.04
   0 -12  11   85.61   11.80
   0 -12  11   74.42   11.70
   0 -12  10  192.97   19.63
   0 -12  10  194.19   19.77
   0 -12  10  176.86   18.65
   0 -12   9   68.41   11.15
   0 -12   8    8.08    7.47
   0  12  -7   19.57    5.44
   0 -12   7   28.42    8.22
   0 -12   6   70.02   10.49
   0 -12   6   62.29   10.79
   0  12  -6   65.39    8.91
   0  12  -5   18.93    5.96
   0 -12   5   25.96    7.76
   0 -12   5   16.96    8.49
   0  12  -4  230.18   21.91
   0 -12   4  228.52   22.20
   0 -12   4  242.96   23.14
   0 -12   3  665.31   53.83
   0  12  -3  615.61   53.03
   0 -12   3  604.90   52.91
   0 -12   2   77.12   10.41
   0 -12   2   81.19   11.73
   0  12  -2   92.76   11.20
   0 -12   1   25.30    8.37
   0  12  -1   30.74    7.87
   0 -12   1   33.91    7.02
   0 -12   0  109.21   13.56
   0  12   0  113.12   13.41
   0 -12  -1   41.73    8.52
   0  12   1   32.45    8.18
   0  12   1   19.45    5.83
   0  12   2   20.90    8.00
   0 -12  -2   10.37    7.06
   0  12   2   22.50    6.31
   0 -12  -3   12.36    6.92
   0  12   3   12.21    7.40
   0  12   3   19.85    6.09
   0 -12  -4    4.72    5.93
   0  12   4    9.49    7.87
   0  12   4    3.22    5.68
   0  12   5    0.47    8.28
   0  12   5    7.47    6.36
   0  12   5    1.92    7.66
   0 -12  -5    4.15    5.61
   0 -12  -6   82.16   11.22
   0  12   6   91.66   12.01
   0  12   6  118.16   13.65
   0  12   6  113.83   14.08
   0  12   7  400.88   30.34
   0 -12  -7  284.33   28.97
   0  12   8    7.77    7.20
   0  12   9   96.35   12.68
   0  12  10   39.32    9.29
   0  12  10   31.20    9.47
   0  12  11    2.39    5.14
   0  12  11    6.06    7.91
   0  12  11    4.68    7.97
   0  12  12   15.58    5.50
   0  12  12   21.69    8.73
   0  12  12   28.35    8.60
   0  12  13  159.94   16.45
   0  12  13  139.53   14.24
   0  12  13  141.20   16.28
   0  12  14  119.71   14.72
   0  12  14  120.39   12.26
   0  12  14  133.65   14.54
   0  12  15   12.09    8.16
   0  12  16  148.21   15.69
   0  12  16  125.29   15.65
   0  12  17  258.69   24.53
   0  12  18    5.97    6.60
   0  12  19   74.97   10.32
   0  12  20   46.92    8.05
   0  12  20   35.48    7.53
   0  12  21    1.11    4.92
   0  12  21    4.42    5.36
   0  12  22    8.63    4.88
   0  12  22    9.49    4.99
   0  12  23   12.29    4.29
   0  12  23    7.41    3.91
   0  12  24   15.48    3.56
   0  12  24   23.95    3.91
   0 -13  21   27.76    5.00
   0 -13  20    3.99    4.57
   0 -13  20    8.45    3.12
   0 -13  19    5.49    3.97
   0 -13  18   18.54    5.12
   0 -13  17   86.72    9.89
   0 -13  17   48.53    7.99
   0 -13  16   -3.74    6.81
   0 -13  16   12.49    5.54
   0 -13  15   74.66    8.88
   0 -13  15   91.09   10.58
   0 -13  15   95.46   11.58
   0 -13  14  238.59   20.15
   0 -13  14  232.52   19.70
   0 -13  13  148.32   15.21
   0 -13  13  124.91   13.72
   0 -13  13  153.05   15.60
   0 -13  12   28.00    6.50
   0 -13  12   29.16    8.63
   0 -13  12   28.14    7.93
   0 -13  11  190.26   18.65
   0 -13  11  169.57   17.62
   0 -13  11  186.77   18.59
   0 -13  10   22.53    6.94
   0 -13  10   34.30    8.51
   0 -13   9    0.79    5.98
   0 -13   9    2.49    7.16
   0 -13   8   13.51    7.01
   0 -13   8   12.05    7.20
   0 -13   7   50.69    9.37
   0 -13   7   51.46    9.99
   0  13  -6   -0.98    4.46
   0 -13   6   -0.81    6.27
   0 -13   6    0.46    7.79
   0  13  -5  127.70   13.07
   0 -13   5  116.58   14.71
   0 -13   5  117.54   13.65
   0  13  -4  227.22   21.31
   0 -13   4  214.42   21.44
   0 -13   4  246.57   22.76
   0 -13   3  116.79   13.62
   0  13  -3  135.91   14.09
   0 -13   3  132.80   15.16
   0  13  -2    9.47    6.76
   0 -13   2   18.83    7.68
   0 -13   2   16.14    5.95
   0 -13   1  112.41   14.29
   0  13  -1  137.04   14.46
   0 -13   0    6.77    6.77
   0  13   0   15.73    7.47
   0  13   1    5.80    6.98
   0 -13  -1   11.07    7.03
   0  13   2   90.40   11.44
   0 -13  -2   63.54   10.32
   0 -13  -3  147.03   15.48
   0  13   3  178.52   16.76
   0  13   3  124.47   14.17
   0  13   4   -3.69    7.65
   0 -13  -4    6.44    6.12
   0  13   4    7.01    5.65
   0 -13  -5   82.72   11.55
   0  13   5  106.59   12.02
   0  13   6  136.57   14.15
   0  13   6  117.26   12.39
   0  13   7   28.87    8.93
   0 -13  -7   24.78    5.71
   0  13   7   25.00    7.34
   0  13   8   14.23    6.82
   0  13   9   84.79   11.28
   0  13  10   11.39    7.11
   0  13  10    3.85    5.01
   0  13  11   18.11    5.65
   0  13  11   31.13    8.52
   0  13  11   16.64    7.60
   0  13  12   14.00    7.47
   0  13  12    5.83    4.78
   0  13  12   13.43    7.47
   0  13  13  155.89   15.01
   0  13  13  175.99   17.20
   0  13  14   -2.81    6.63
   0  13  15   57.53    9.05
   0  13  16  100.16   11.97
   0  13  17   27.13    7.49
   0  13  17   43.86    7.52
   0  13  18   -0.29    5.46
   0  13  18    6.26    5.58
   0  13  19   23.31    5.74
   0  13  20   -3.84    4.28
   0  13  20   -0.96    2.73
   0  13  22    2.97    2.73
   0 -14  18   14.58    4.49
   0 -14  18   14.84    3.64
   0 -14  17   25.49    5.32
   0 -14  17   17.09    4.51
   0 -14  16   22.84    4.88
   0 -14  16    9.00    5.34
   0 -14  15  132.13   12.81
   0 -14  15  110.50   12.14
   0 -14  14   24.01    6.41
   0 -14  14   25.26    6.01
   0 -14  14   14.15    4.11
   0 -14  13    0.98    4.03
   0 -14  13    2.81    6.23
   0 -14  13    3.20    5.38
   0 -14  12   38.90    7.54
   0 -14  12   28.63    7.02
   0 -14  12   26.09    5.72
   0 -14  11   36.14    6.99
   0 -14  11   51.88    8.30
   0 -14  10    9.75    5.64
   0 -14  10    8.52    6.26
   0 -14   9    7.94    6.08
   0 -14   9   19.61    6.87
   0 -14   8   21.02    6.85
   0 -14   8   30.37    7.22
   0 -14   8   31.70    8.04
   0 -14   7   27.04    6.88
   0 -14   7    8.67    6.39
   0 -14   7   11.90    7.20
   0 -14   6   57.28    9.07
   0 -14   6   45.42    8.15
   0 -14   6   60.45    9.95
   0  14  -5  203.07   20.48
   0 -14   5  248.48   22.43
   0 -14   5  254.15   21.49
   0  14  -4   20.42    5.39
   0 -14   4   10.15    7.05
   0 -14   4   19.46    5.97
   0  14  -3   16.37    5.96
   0 -14   3   13.92    7.24
   0  14  -2    9.36    5.93
   0 -14   2    5.45    6.70
   0 -14   1   -0.41    6.15
   0  14  -1   -5.64    5.86
   0  14   0    3.11    6.12
   0 -14   0    2.84    6.42
   0  14   1   25.87    7.50
   0 -14  -1   30.81    7.64
   0  14   2   82.97   10.74
   0 -14  -2   64.47    9.70
   0 -14  -3   88.23   11.60
   0  14   3  131.04   13.29
   0  14   4   32.88    8.24
   0 -14  -4   29.94    6.42
   0 -14  -5  260.05   24.88
   0  14   5  239.45   24.59
   0  14   6   20.13    5.98
   0 -14  -6   15.49    4.98
   0  14   6   16.71    7.64
   0  14   7    3.04    5.72
   0  14   7   11.69    7.19
   0  14   8    6.17    5.82
   0  14   8    3.96    7.10
   0  14   9    8.98    4.96
   0  14   9    9.29    6.17
   0  14  10   -1.04    4.36
   0  14  10   -0.92    5.94
   0  14  11    3.94    5.98
   0  14  11    0.23    3.68
   0  14  12   30.51    5.12
   0  14  12   31.54    7.01
   0  14  13   78.84    9.90
   0  14  14    1.62    5.55
   0  14  15  100.78   11.03
   0  14  16   27.73    6.09
   0  14  17    0.42    4.34
   0  14  18   -0.98    2.74
   0  14  18    3.35    4.03
   0  14  19    2.06    3.17
   0 -15  16   19.56    3.43
   0 -15  15   36.18    5.06
   0 -15  15   38.01    5.24
   0 -15  14    1.38    3.97
   0 -15  14   -2.10    3.55
   0 -15  13   12.15    4.51
   0 -15  13    2.25    2.39
   0 -15  13   11.25    4.13
   0 -15  12    3.07    4.37
   0 -15  12   -1.58    4.56
   0 -15  12   -3.56    3.18
   0 -15  11    0.22    3.74
   0 -15  11    6.60    4.71
   0 -15  10   20.39    5.48
   0 -15  10   16.61    4.85
   0 -15   9   90.95   10.83
   0 -15   9  102.15   10.33
   0 -15   9   84.92   10.07
   0 -15   8    1.97    4.65
   0 -15   8    3.20    5.36
   0 -15   8    5.16    4.97
   0 -15   7   13.53    6.20
   0 -15   7   22.33    5.19
   0 -15   7   23.52    6.13
   0 -15   6   57.13    8.16
   0 -15   6   87.82    9.70
   0 -15   6   79.76    9.62
   0 -15   5  124.07   13.36
   0 -15   5  120.11   13.19
   0 -15   4   -5.14    5.77
   0 -15   4    2.76    5.70
   0 -15   3   30.19    7.38
   0  15  -3   24.41    5.38
   0 -15   3   32.79    7.08
   0  15  -2    1.67    4.68
   0 -15   2    2.05    5.53
   0  15  -1   18.62    5.43
   0 -15   1   13.09    5.93
   0 -15   0   17.61    5.98
   0  15   0   18.86    5.85
   0  15   1  214.11   18.38
   0 -15  -1  171.79   17.89
   0 -15  -2   21.70    5.82
   0  15   2   31.69    7.02
   0  15   3    8.60    5.96
   0 -15  -3   11.08    4.76
   0  15   4   94.31    9.48
   0 -15  -4   47.23    7.34
   0  15   5  196.87   18.81
   0  15   6   -2.94    5.82
   0  15   7    2.24    5.53
   0  15   7    9.39    4.44
   0  15   8   -0.45    3.83
   0  15   8    4.38    4.10
   0  15   9   11.88    3.96
   0  15   9   10.08    4.48
   0  15  10   10.37    3.67
   0  15  10    9.77    4.34
   0 -15 -11   40.22    6.44
   0  15  11  100.61    7.94
   0  15  12    3.88    3.96
   0  15  13    3.10    3.72
   0  15  14   15.79    3.97
   0  15  15   32.64    4.65
   0 -16  10   28.51    4.41
   0 -16  10   14.25    3.22
   0 -16   9   79.80    7.72
   0 -16   9   57.93    6.94
   0 -16   8    3.53    3.72
   0 -16   8    6.97    3.65
   0 -16   7   75.97    8.65
   0 -16   7   89.63    9.08
   0 -16   6   18.00    4.89
   0 -16   6   12.56    4.46
   0 -16   5    3.62    4.14
   0 -16   5    1.45    4.24
   0 -16   4    1.70    4.29
   0 -16   4   -3.54    4.38
   0 -16   3    2.65    4.21
   0 -16   3    4.71    4.60
   0 -16   2    0.24    4.19
   0 -16   1   14.37    4.32
   0 -16   0   34.84    5.47
   0 -16  -1  175.42   12.95
   0 -16  -1   96.72   11.15
   0 -16  -2    1.08    2.94
   0 -16  -2   12.98    4.77
   0 -16  -3  135.57   13.25
   0 -16  -4   35.56    5.78
   0  16   4   25.95    5.08
   0  16   5   17.32    4.19
   0 -16  -5   17.75    4.70
   0  16   6    0.17    3.03
   0 -16  -6   -3.26    3.70
   0  16   7    1.66    2.72
   0 -16  -7    0.39    3.32
   0  16   8    1.67    2.15
   0 -16  -8    0.17    2.83
   0 -17   4    1.59    2.24
   0  17  -3   -0.27    2.30
   0 -17   3   -2.62    2.36
   0  17  -2    4.71    2.42
   0  17  -1   34.26    4.21
   0  17   0    6.86    2.42
   0 -17   0    2.28    2.61
   0 -17  -1    2.23    2.50
   0  17   1    1.27    2.16
   0 -17  -2    7.98    2.92
  -1  17   0   80.41    7.49
  -1  17  -1   11.03    2.53
   1 -17   2    8.93    2.63
  -1  16  11   13.85    2.84
  -1  16   8   85.48    8.01
   1 -16  -7    7.19    2.73
  -1  16   7   23.13    3.54
  -1  16   6    0.17    3.06
   1 -16  -6    2.30    3.10
  -1  16   5    6.64    3.49
   1 -16  -5    3.78    3.75
  -1  16   4   12.99    4.00
   1 -16  -4   10.17    4.17
  -1  16   3    0.80    3.72
   1 -16  -3    1.84    4.00
  -1  16   2   47.03    6.56
   1 -16  -2   62.88    7.24
   1 -16  -1   35.55    6.20
  -1  16   1   47.30    6.11
   1 -16   0   85.13    9.47
   1 -16   1    0.18    2.98
   1 -16   1   -0.76    4.48
   1 -16   2   63.54    8.20
   1 -16   2  124.46    9.97
   1 -16   3   20.44    4.33
   1 -16   4    6.94    3.83
   1 -16   5    4.68    3.59
   1 -16   5    5.43    3.96
   1 -16   6   25.20    4.70
   1 -16   6   18.92    4.71
   1 -16   7    6.65    3.64
   1 -16   7    4.88    3.76
   1 -16   8   20.34    4.35
   1 -16   8   20.95    4.21
   1 -16   9   40.02    5.25
   1 -16   9   38.57    5.37
   1 -16  10   64.99    6.22
   1 -16  10   43.10    5.55
   1 -16  11    3.63    2.64
   1 -16  12   45.80    5.11
  -1  15  15   -2.09    2.34
  -1  15  15    2.32    2.72
  -1  15  14   -1.09    3.04
  -1  15  13    6.06    3.70
  -1  15  12  124.34   11.85
  -1  15  11   61.18    7.35
  -1  15  11   59.15    6.34
  -1  15  10    6.46    3.29
  -1  15  10    3.09    4.18
   1 -15  -9   12.41    4.11
  -1  15   9   15.21    4.91
  -1  15   9   17.18    4.28
  -1  15   8   58.22    7.62
   1 -15  -8   47.80    7.46
  -1  15   7    5.72    4.28
  -1  15   7    5.48    4.41
   1 -15  -7   12.24    4.89
   1 -15  -6    4.24    4.59
  -1  15   6   -0.42    3.84
  -1  15   6   -2.78    4.42
  -1  15   5    9.26    5.02
   1 -15  -5    5.73    5.17
   1 -15  -4   15.84    5.86
   1 -15  -3   11.19    5.83
   1 -15  -2  374.23   24.57
   1 -15  -2  213.32   22.40
   1 -15  -1  130.30   12.88
   1 -15  -1  101.77   11.42
   1 -15   0    8.71    6.13
   1 -15   0    1.42    4.38
   1 -15   1   38.39    7.18
   1 -15   1   59.76    8.47
   1 -15   2   96.60   11.01
   1 -15   3   16.36    5.97
   1 -15   4   12.74    5.65
   1 -15   5    4.95    5.56
   1 -15   5    1.59    5.04
   1 -15   6   23.12    6.16
   1 -15   6   19.37    6.22
   1 -15   7    0.62    5.03
   1 -15   7    4.26    5.32
   1 -15   8  132.44   13.13
   1 -15   8  120.07   12.76
   1 -15   9   35.34    6.54
   1 -15   9   52.55    7.27
   1 -15   9   37.12    5.83
   1 -15  10    4.80    4.31
   1 -15  10    1.97    4.72
   1 -15  10   -2.76    3.92
   1 -15  11   14.65    5.14
   1 -15  11   19.74    4.59
   1 -15  11   12.34    4.32
   1 -15  12   36.19    5.29
   1 -15  12   29.67    5.29
   1 -15  13    6.40    3.11
   1 -15  14   -1.23    2.14
   1 -15  14    1.87    3.41
   1 -15  15    4.04    3.02
   1 -15  16    2.33    2.52
  -1  14  18    3.73    2.50
  -1  14  18    6.42    3.62
  -1  14  17    1.91    3.92
  -1  14  17    4.42    3.14
  -1  14  16   22.47    5.34
  -1  14  15    7.14    5.19
  -1  14  14   26.23    6.20
  -1  14  13   55.02    6.55
  -1  14  13   62.38    8.30
  -1  14  12   96.19    9.92
  -1  14  12  101.16   11.39
  -1  14  11   11.03    6.58
  -1  14  11    1.68    4.04
  -1  14  10  144.41   14.19
  -1  14  10  151.55   15.05
  -1  14   9   94.93   10.92
  -1  14   9   85.10   10.06
  -1  14   8    0.94    6.07
  -1  14   8    6.86    5.45
  -1  14   7   -0.31    5.63
  -1  14   7    3.12    5.20
  -1  14   6   17.68    6.43
  -1  14   6   32.55    7.87
  -1  14   5   29.16    6.76
  -1  14   5   33.99    8.16
  -1  14   4    8.63    5.56
  -1  14   4   14.24    7.03
  -1  14   3   74.75    9.44
   1 -14  -3   61.11    9.00
   1 -14  -2  241.01   24.96
  -1  14   2  347.17   26.38
   1 -14  -1   12.57    5.97
  -1  14   1   31.47    7.22
   1 -14   0  170.14   17.92
  -1  14   0  200.44   18.29
   1 -14   1  130.75   14.15
  -1  14  -1  128.54   13.68
   1 -14   2   11.47    6.24
  -1  14  -2    3.02    4.92
  -1  14  -3    3.14    4.66
   1 -14   3    8.43    5.97
   1 -14   4   17.40    6.79
  -1  14  -4   16.41    4.97
   1 -14   5    9.64    7.11
   1 -14   5    6.47    6.30
   1 -14   6    4.42    6.77
   1 -14   6    4.31    6.69
   1 -14   6    2.73    5.08
   1 -14   7   50.02    9.23
   1 -14   7   54.88    9.12
   1 -14   7   53.28    8.10
   1 -14   8   95.58   11.06
   1 -14   8   96.18   12.01
   1 -14   8   91.25   11.63
   1 -14   9    4.93    6.27
   1 -14   9    7.08    5.87
   1 -14   9    9.81    6.08
   1 -14  10   69.36    9.77
   1 -14  10   80.07   10.53
   1 -14  10   78.01    9.92
   1 -14  11   39.53    7.51
   1 -14  11   32.15    6.86
   1 -14  12    4.32    5.58
   1 -14  12    0.87    4.63
   1 -14  13   -0.59    5.35
   1 -14  13   -1.05    4.23
   1 -14  14   46.18    7.14
   1 -14  14   34.08    6.67
   1 -14  14   38.25    6.08
   1 -14  15   11.18    4.97
   1 -14  15    7.30    3.58
   1 -14  16    3.22    4.85
   1 -14  16    3.94    4.31
   1 -14  17   30.91    5.23
   1 -14  17   28.65    5.67
   1 -14  18   36.75    5.26
   1 -14  19    6.99    2.70
  -1  13  21    9.51    3.33
  -1  13  20   46.71    6.29
  -1  13  19    2.67    3.29
  -1  13  18    3.02    4.05
  -1  13  16   32.08    7.25
  -1  13  16   32.15    7.13
  -1  13  15    1.94    6.73
  -1  13  15   -1.35    6.19
  -1  13  14  185.60   17.02
  -1  13  14  163.11   18.33
  -1  13  13  171.46   18.31
  -1  13  13  182.45   16.82
  -1  13  13  194.00   18.47
  -1  13  12   -5.89    7.81
  -1  13  12    2.39    7.30
  -1  13  12    6.31    4.92
  -1  13  11   67.75   10.70
  -1  13  11   75.58    9.20
  -1  13  10   84.64   11.58
  -1  13  10   84.57   10.35
  -1  13   9   -2.68    6.95
  -1  13   9    2.39    5.60
  -1  13   8   21.38    8.35
  -1  13   8   17.19    7.39
  -1  13   7   13.99    7.15
  -1  13   7    2.70    7.32
  -1  13   6   81.74   10.92
  -1  13   6   80.37   11.83
  -1  13   5   11.60    6.74
  -1  13   5    9.08    7.52
  -1  13   4  151.76   14.53
  -1  13   4  129.46   12.99
  -1  13   3  246.90   23.33
   1 -13  -3  224.72   23.24
  -1  13   2   21.98    6.42
   1 -13  -2   22.49    6.73
  -1  13   2   32.28    8.07
  -1  13   1   36.88    8.33
  -1  13   1   23.01    5.90
   1 -13  -1   21.72    7.03
   1 -13   0  155.00   17.16
  -1  13   0  179.29   17.38
  -1  13  -1   32.24    7.70
   1 -13   1   32.17    8.12
  -1  13  -2    3.14    6.01
   1 -13   2    3.14    6.81
   1 -13   3   22.71    7.65
  -1  13  -3   27.21    6.58
  -1  13  -4   82.55    9.53
   1 -13   4   72.24   11.04
   1 -13   4   65.86    9.36
   1 -13   5    4.39    6.07
   1 -13   5    1.83    7.04
  -1  13  -5    0.65    4.50
   1 -13   6  204.42   20.16
   1 -13   6  219.97   21.17
   1 -13   6  211.32   21.15
   1 -13   7  157.77   17.70
   1 -13   7  185.85   18.75
   1 -13   7  198.21   18.69
   1 -13   8   -0.42    6.72
   1 -13   8    1.98    6.45
   1 -13   8    3.15    7.18
   1 -13   9   28.87    7.56
   1 -13   9   20.76    8.19
   1 -13   9   14.39    7.16
   1 -13  10   28.59    7.28
   1 -13  10   19.64    7.45
   1 -13  11    4.49    5.90
   1 -13  11    0.40    6.94
   1 -13  12   -3.20    5.86
   1 -13  12    0.39    6.93
   1 -13  13   45.14    8.62
   1 -13  13   35.71    7.31
   1 -13  13   59.58    9.18
   1 -13  14  212.12   18.70
   1 -13  14  165.67   17.25
   1 -13  14  187.19   18.32
   1 -13  15    7.76    4.78
   1 -13  15   20.47    7.28
   1 -13  15   27.90    6.83
   1 -13  16   95.86   11.49
   1 -13  16   88.45    9.68
   1 -13  16   94.36   10.95
   1 -13  17  118.15   12.94
   1 -13  17  118.27   12.43
   1 -13  18    5.08    4.65
   1 -13  18    6.93    5.77
   1 -13  19    0.26    5.23
   1 -13  19    7.48    4.23
   1 -13  20    6.86    3.72
   1 -13  21    4.55    2.57
  -1  12  23    8.06    3.46
  -1  12  22   42.26    5.96
  -1  12  22   50.27    6.46
  -1  12  21   25.05    4.21
  -1  12  21   21.27    5.43
  -1  12  20    0.80    5.57
  -1  12  20    4.52    3.97
  -1  12  20    1.89    5.12
  -1  12  19    6.08    5.72
  -1  12  19   12.53    6.40
  -1  12  18   -0.34    5.65
  -1  12  17   54.97    9.49
  -1  12  16   28.02    8.39
  -1  12  15   63.79    7.80
  -1  12  15   53.82   10.10
  -1  12  14  294.48   25.85
  -1  12  14  283.97   27.37
  -1  12  14  303.56   27.58
  -1  12  13   80.73   11.65
  -1  12  13   57.82   11.38
  -1  12  13   69.16    8.96
  -1  12  12   76.84    9.71
  -1  12  12   70.96   11.70
  -1  12  12   75.82   12.03
  -1  12  11  178.74   17.99
  -1  12  11  213.74   20.01
  -1  12  11  171.48   19.58
  -1  12  11  189.78   19.38
  -1  12  10   14.96    9.26
  -1  12  10   17.61    8.89
  -1  12  10   16.06    6.16
  -1  12   9   -4.23    8.83
  -1  12   9   18.73    8.57
  -1  12   8   31.50    8.75
  -1  12   8   25.93    9.57
  -1  12   7   78.80   12.20
  -1  12   7   97.63   12.06
  -1  12   7   76.29   12.76
  -1  12   6   32.58    8.50
  -1  12   6   37.42    9.34
  -1  12   5   25.42    7.73
   1 -12  -5   18.43    5.73
  -1  12   5   21.05    8.67
  -1  12   4  182.23   17.86
   1 -12  -4  138.62   15.84
  -1  12   4  170.06   16.61
  -1  12   3   77.01   11.20
   1 -12  -3   66.49    9.68
  -1  12   3   74.58   10.02
   1 -12  -2    9.73    5.96
  -1  12   2   12.04    7.38
  -1  12   2   16.85    6.43
   1 -12  -1   20.04    7.04
  -1  12   1   19.84    6.19
  -1  12   1   28.18    7.93
  -1  12   0   18.63    7.45
  -1  12   0   19.52    6.14
   1 -12   0   15.60    6.84
  -1  12  -1   41.39    8.20
   1 -12   1   40.49    8.66
   1 -12   2  219.06   20.35
   1 -12   2  236.65   21.62
  -1  12  -2  199.46   20.73
   1 -12   3  225.25   20.80
   1 -12   3  183.67   19.25
  -1  12  -3  210.95   19.69
  -1  12  -4    7.97    5.33
   1 -12   4    1.41    7.18
   1 -12   4   -5.49    6.27
   1 -12   5  233.29   22.04
   1 -12   5  213.21   20.99
  -1  12  -5  212.89   20.32
  -1  12  -6  514.43   46.07
   1 -12   6  578.94   47.23
   1 -12   6  573.00   47.72
   1 -12   7  197.02   19.81
   1 -12   7  196.18   20.28
   1 -12   8   43.19    9.82
   1 -12   8   58.19    9.48
   1 -12   8   47.54    9.31
   1 -12   9   82.34   11.19
   1 -12   9   62.88   10.34
   1 -12  10   15.64    7.03
   1 -12  10   -8.51    7.42
   1 -12  11    3.71    6.29
   1 -12  11    2.68    7.79
   1 -12  12  126.50   14.16
   1 -12  12  131.68   15.31
   1 -12  12  131.00   15.29
   1 -12  13  229.83   22.04
   1 -12  13  245.30   23.04
   1 -12  13  234.81   23.10
   1 -12  14   29.71    9.13
   1 -12  14   19.91    6.34
   1 -12  14   35.19    8.30
   1 -12  15   39.84    7.58
   1 -12  15   64.27    9.49
   1 -12  15   64.51   10.38
   1 -12  16  211.09   19.82
   1 -12  16  209.31   20.24
   1 -12  16  190.64   18.59
   1 -12  17   90.58   10.58
   1 -12  17  117.53   13.16
   1 -12  17  110.70   12.00
   1 -12  18   12.46    5.95
   1 -12  19   23.20    5.96
   1 -12  20    8.92    4.67
   1 -12  21   -0.28    5.13
   1 -12  21    4.62    3.80
   1 -12  22   22.55    4.21
   1 -12  22   25.20    5.26
   1 -12  23   31.10    4.78
  -1  11  24    9.87    4.11
  -1  11  24   17.19    4.34
  -1  11  23   22.42    5.32
  -1  11  23   15.16    5.21
  -1  11  22   47.92    7.49
  -1  11  22   47.48    7.69
  -1  11  21  -17.04    6.25
  -1  11  21   -3.11    5.86
  -1  11  21    3.62    4.23
  -1  11  21    0.60    5.81
  -1  11  20    6.65    6.37
  -1  11  20   24.87    7.34
  -1  11  20   10.38    6.56
  -1  11  20   15.66    5.16
  -1  11  19   -6.34    7.40
  -1  11  19   10.17    7.05
  -1  11  19    3.98    6.98
  -1  11  18   92.05   11.63
  -1  11  18   70.28   11.92
  -1  11  17   69.21   10.80
  -1  11  17  105.15   12.66
  -1  11  17   76.92   11.74
  -1  11  16   35.11    9.06
  -1  11  16   53.97    6.96
  -1  11  16   47.75   10.23
  -1  11  15  352.53   29.72
  -1  11  15  342.92   31.39
  -1  11  15  326.02   30.25
  -1  11  14  104.16   13.91
  -1  11  14  137.72   13.18
  -1  11  14  126.76   15.53
  -1  11  13   10.93    9.52
  -1  11  13    3.82    5.16
  -1  11  13    6.22    8.22
  -1  11  13  -10.14    8.88
  -1  11  12  144.51   14.38
  -1  11  12  148.25   16.59
  -1  11  12  149.74   16.09
  -1  11  12  108.91   14.97
  -1  11  12  134.39   16.23
  -1  11  11   30.84    9.21
  -1  11  11    6.36    8.85
  -1  11  11   30.65    9.01
  -1  11  11   34.92   10.12
  -1  11  11   29.55    7.10
  -1  11  10    1.44    8.39
  -1  11  10   -2.69    8.42
  -1  11  10    2.41    8.07
  -1  11   9   38.59    9.74
  -1  11   9   43.53    9.92
  -1  11   8  113.53   14.32
  -1  11   8  109.97   13.95
  -1  11   7   36.35    8.96
  -1  11   7   28.83    8.91
  -1  11   7   47.85    9.79
   1 -11  -6   98.38   12.58
  -1  11   6  147.97   15.29
  -1  11   6  136.36   14.52
  -1  11   6  141.29   15.22
  -1  11   5  711.06   54.93
  -1  11   5  641.65   53.97
   1 -11  -5  547.99   53.35
  -1  11   5  715.45   55.09
   1 -11  -4  149.11   16.11
  -1  11   4  161.54   17.50
  -1  11   4  165.68   16.62
  -1  11   4  171.95   17.70
  -1  11   3   10.12    6.49
  -1  11   3   11.06    7.39
   1 -11  -3    9.37    5.96
  -1  11   2   21.71    7.38
   1 -11  -2   10.89    6.23
  -1  11   2   14.25    6.41
   1 -11  -1    7.28    6.46
  -1  11   1    7.68    5.76
  -1  11   1    0.44    6.42
  -1  11   0    5.22    6.65
   1 -11   0   -3.04    5.81
  -1  11   0   -3.52    5.43
   1 -11   1  212.85   19.64
   1 -11   1  174.92   17.98
  -1  11  -1  183.35   17.83
  -1  11  -1  205.91   19.22
  -1  11  -2  318.09   27.89
   1 -11   2  309.29   27.44
   1 -11   2  289.40   27.90
  -1  11  -3   77.68   10.15
   1 -11   3   76.68   10.60
   1 -11   3   74.21   10.20
   1 -11   4  415.32   35.88
   1 -11   4  418.00   35.34
  -1  11  -4  376.07   34.76
   1 -11   5 1001.50   82.52
  -1  11  -5  928.16   81.79
   1 -11   5 1092.54   83.14
   1 -11   6  321.38   28.51
   1 -11   6  324.56   28.79
  -1  11  -6  292.15   27.25
   1 -11   7    4.65    7.18
   1 -11   7    8.39    7.22
   1 -11   8   36.57    9.05
   1 -11   8   44.44    9.49
   1 -11   9   25.69    8.64
   1 -11   9   26.42    7.44
   1 -11  10   -3.71    7.87
   1 -11  10   -1.27    5.91
   1 -11  11   72.20   10.52
   1 -11  11   77.68   11.82
   1 -11  12  275.16   26.69
   1 -11  12  298.60   27.63
   1 -11  12  308.69   27.75
   1 -11  13   92.17   13.79
   1 -11  13  115.49   12.49
   1 -11  13  103.87   13.30
   1 -11  14  114.01   12.34
   1 -11  14   87.24   13.36
   1 -11  14  107.93   13.36
   1 -11  15  434.61   39.31
   1 -11  15  412.90   38.01
   1 -11  15  493.95   39.29
   1 -11  16  114.18   13.26
   1 -11  16  102.91   11.90
   1 -11  17    0.32    4.43
   1 -11  17   19.28    6.83
   1 -11  18   12.05    6.43
   1 -11  18    6.37    4.35
   1 -11  19   23.21    6.49
   1 -11  20   18.60    5.91
   1 -11  20    6.32    7.19
   1 -11  21   57.95    8.00
   1 -11  21   56.04    9.26
   1 -11  22   50.03    6.99
   1 -11  22   58.09    8.81
   1 -11  23   18.32    5.73
   1 -11  23    5.72    3.48
   1 -11  24   35.81    6.24
   1 -11  25   81.62    8.33
   1 -11  26    6.76    3.97
  -1  10  26   78.89    8.05
  -1  10  25   42.86    6.12
  -1  10  25   56.89    6.85
  -1  10  24   -6.01    5.01
  -1  10  24    1.84    4.97
  -1  10  24    7.31    5.46
  -1  10  23   40.64    7.84
  -1  10  23   44.77    7.86
  -1  10  22   36.08    7.65
  -1  10  22   27.23    7.20
  -1  10  22   41.43    7.67
  -1  10  22   17.20    5.17
  -1  10  21   12.34    6.75
  -1  10  21   18.75    7.10
  -1  10  21   10.56    5.15
  -1  10  21   -0.70    6.80
  -1  10  20    0.77    7.46
  -1  10  20    7.67    7.61
  -1  10  20   21.35    8.04
  -1  10  19   89.65   11.94
  -1  10  19  101.94   12.85
  -1  10  19   83.07   12.13
  -1  10  18   49.51   10.57
  -1  10  18   62.33   10.15
  -1  10  18   39.46   10.00
  -1  10  17   19.00    8.99
  -1  10  17   35.73   10.42
  -1  10  17   47.71    9.53
  -1  10  16  284.75   26.03
  -1  10  16  261.03   26.38
  -1  10  16  274.54   26.62
  -1  10  16  282.88   24.63
  -1  10  15  297.93   26.31
  -1  10  15  258.37   24.83
  -1  10  15  299.29   26.97
  -1  10  14   16.60    9.07
  -1  10  14    6.85    5.35
  -1  10  14    3.37    8.56
  -1  10  13   38.26    9.26
  -1  10  13   46.56   10.46
  -1  10  13   49.27   10.04
  -1  10  13   36.62    7.29
  -1  10  12   11.42    8.71
  -1  10  12    3.75    7.41
  -1  10  12   11.82    5.89
  -1  10  12   13.91    8.57
  -1  10  11   17.30    8.12
  -1  10  11   23.00    8.89
  -1  10  11   12.98    5.99
  -1  10  11   23.88    9.28
  -1  10  11   20.79    8.66
  -1  10  10   89.29   12.41
  -1  10  10  111.73   13.50
  -1  10  10   92.36   12.48
  -1  10  10   93.30   13.06
  -1  10   9  408.70   33.27
  -1  10   9  365.46   32.77
  -1  10   9  330.25   31.90
  -1  10   8   61.85   10.31
  -1  10   8   40.03    9.64
  -1  10   8   62.88   10.27
  -1  10   7  231.31   20.83
  -1  10   7  176.26   19.71
  -1  10   7  221.89   20.59
  -1  10   6  865.66   61.19
  -1  10   6  753.08   60.28
  -1  10   6  818.21   60.85
   1 -10  -5  463.52   41.66
  -1  10   5  511.35   42.66
  -1  10   5  501.12   42.53
  -1  10   5  490.64   42.03
  -1  10   4   36.58    8.03
   1 -10  -4   35.48    7.06
  -1  10   4   36.85    7.83
  -1  10   4   43.20    8.65
  -1  10   3  194.99   18.11
  -1  10   3  168.61   17.51
  -1  10   3  157.58   16.77
  -1  10   2    8.46    5.85
  -1  10   2    6.82    6.79
  -1  10   2   13.85    6.56
   1 -10  -2    7.83    5.81
   1 -10  -1    6.77    5.86
  -1  10   1   12.46    5.56
  -1  10   1   14.42    6.54
  -1  10   0  141.40   14.93
   1 -10   0  162.94   16.10
  -1  10   0  164.86   16.20
   1 -10   1  750.53   60.84
  -1  10  -1  747.99   61.33
   1 -10   1  782.36   61.64
  -1  10  -1  673.27   60.29
  -1  10  -2  168.26   17.84
   1 -10   2  195.85   19.27
  -1  10  -2  224.46   19.32
   1 -10   2  216.24   19.00
   1 -10   3  171.83   18.11
  -1  10  -3  185.09   17.80
   1 -10   3  187.83   18.05
   1 -10   4  870.87   74.17
   1 -10   4  923.34   74.60
  -1  10  -5  874.71   72.22
   1 -10   5  872.40   72.87
   1 -10   5  873.57   72.70
  -1  10  -6   13.59    5.28
   1 -10   6   13.60    7.09
   1 -10   6   19.60    6.55
   1 -10   7  100.51   11.95
   1 -10   7   84.73   11.69
   1 -10   8   16.54    7.55
   1 -10   9   27.99    8.16
   1 -10  10   43.41    8.28
   1 -10  10   53.58    9.64
   1 -10  11  209.73   20.97
   1 -10  11  221.68   21.63
   1 -10  11  229.36   21.99
   1 -10  12    2.73    6.76
   1 -10  12    2.83    5.88
   1 -10  12    0.93    8.02
   1 -10  13  134.81   15.00
   1 -10  13  138.41   15.64
   1 -10  13  158.10   16.81
   1 -10  14  310.16   28.06
   1 -10  14  312.95   28.79
   1 -10  14  312.45   29.23
   1 -10  15  358.31   30.22
   1 -10  15  304.87   29.01
   1 -10  16    4.49    5.17
   1 -10  16   13.77    7.20
   1 -10  17   44.25    7.29
   1 -10  17   52.14    9.17
   1 -10  18    4.25    4.36
   1 -10  18    6.31    6.22
   1 -10  18    2.26    8.41
   1 -10  19    5.69    8.35
   1 -10  19    2.01    6.01
   1 -10  20   67.37   11.57
   1 -10  20   82.91   10.17
   1 -10  21  188.71   17.90
   1 -10  21  179.99   18.82
   1 -10  22   15.02    7.27
   1 -10  22   11.42    5.11
   1 -10  23   58.15    9.02
   1 -10  23   56.63    7.53
   1 -10  24   84.58   10.27
   1 -10  25   65.97    8.55
   1 -10  26    8.79    4.64
   1 -10  27   18.72    5.01
   1 -10  27   16.88    3.93
   1 -10  28    1.75    3.25
  -1   9  27  104.11   10.26
  -1   9  26   62.32    7.48
  -1   9  26   40.35    6.26
  -1   9  26   64.35    7.25
  -1   9  25   16.04    5.89
  -1   9  25   18.84    6.67
  -1   9  25    8.87    4.96
  -1   9  24   55.39    9.03
  -1   9  24   76.66    9.54
  -1   9  24   69.59    9.12
  -1   9  23  107.93   10.88
  -1   9  23   77.41    9.88
  -1   9  22   13.10    5.00
  -1   9  22    7.16    6.98
  -1   9  22    9.80    7.42
  -1   9  21   26.21    6.27
  -1   9  21   39.36    8.87
  -1   9  21   28.54    8.47
  -1   9  20   80.62   11.34
  -1   9  20  105.41   11.30
  -1   9  19   60.14   10.91
  -1   9  19   27.03    9.88
  -1   9  18   59.48   10.94
  -1   9  18   72.86   10.30
  -1   9  17  494.84   43.37
  -1   9  17  455.23   43.77
  -1   9  17  572.29   44.53
  -1   9  16  172.63   16.73
  -1   9  16  219.26   18.89
  -1   9  16  191.32   19.56
  -1   9  15   21.80    9.15
  -1   9  15   11.40    5.14
  -1   9  15    6.62    8.20
  -1   9  14  100.21   11.85
  -1   9  14   59.26    9.03
  -1   9  14   68.47   12.27
  -1   9  14  108.79   12.10
  -1   9  14   68.20   11.55
  -1   9  13   74.96   10.79
  -1   9  13   46.45    7.80
  -1   9  13   53.68   10.32
  -1   9  13   49.32    9.48
  -1   9  12   -4.04    7.81
  -1   9  12    4.05    5.17
  -1   9  12    2.20    6.71
  -1   9  11  161.71   17.99
  -1   9  11  171.25   17.97
  -1   9  11  195.12   18.55
  -1   9  10  301.42   27.91
  -1   9  10  291.43   27.50
  -1   9  10  330.35   28.09
  -1   9  10  292.78   27.89
  -1   9   9  225.97   21.94
  -1   9   9  245.69   22.56
  -1   9   9  234.44   22.61
  -1   9   9  233.59   22.54
  -1   9   8  235.61   20.95
  -1   9   8  214.63   20.24
  -1   9   8  192.88   20.50
  -1   9   7 1588.53  127.27
  -1   9   7 1711.12  127.56
  -1   9   7 1441.46  126.55
  -1   9   6  324.04   29.00
  -1   9   6  318.40   29.38
  -1   9   6  354.58   29.74
   1  -9  -5   12.82    5.14
  -1   9   5   12.68    6.39
  -1   9   5   11.44    6.34
  -1   9   5   -5.07    7.21
  -1   9   5    8.76    6.15
  -1   9   4  300.23   25.42
  -1   9   4  226.89   24.37
  -1   9   4  289.73   25.47
   1  -9  -4  307.65   25.06
  -1   9   4  279.74   24.98
   1  -9  -3  116.94   12.17
  -1   9   3  102.71   12.21
  -1   9   3   97.61   11.91
  -1   9   3  129.48   12.83
   1  -9  -2   66.34    8.78
  -1   9   2   50.22    8.30
  -1   9   2   75.53    9.37
  -1   9   2   64.08    9.03
  -1   9   1    6.19    5.11
   1  -9  -1    7.82    5.35
  -1   9   1    5.62    5.89
  -1   9   1    7.79    5.68
   1  -9   0  240.07   21.89
  -1   9   0  231.19   21.70
   1  -9   0  264.54   22.69
  -1   9   0  249.00   22.58
   1  -9   1  491.98   40.01
  -1   9  -1  456.28   39.03
   1  -9   1  452.02   39.42
   1  -9   2   35.28    6.79
   1  -9   2   23.92    6.61
  -1   9  -2   34.92    5.71
  -1   9  -3  946.47   79.49
   1  -9   3 1046.42   80.77
   1  -9   3  960.32   80.35
   1  -9   4  289.66   26.40
   1  -9   4  297.96   26.55
   1  -9   5   45.88    7.92
   1  -9   5   53.07    8.40
   1  -9   6   45.73    8.09
  -1   9  -6   35.04    6.26
   1  -9   6   39.06    7.69
   1  -9   7   57.38    9.04
   1  -9   7   57.75    8.71
   1  -9   8    2.82    6.37
   1  -9   9   75.88   10.60
   1  -9  10  129.53   14.04
   1  -9  10  121.21   14.20
   1  -9  11   34.30    8.79
   1  -9  11   39.83    7.14
   1  -9  11   39.97    8.20
   1  -9  11   38.89    7.59
   1  -9  12   45.30    9.67
   1  -9  12   43.38    7.67
   1  -9  12   49.23    8.95
   1  -9  12   55.70    8.87
   1  -9  13  345.10   31.48
   1  -9  13  365.49   31.60
   1  -9  13  341.30   30.98
   1  -9  14   54.31    8.61
   1  -9  14   65.75   10.37
   1  -9  14   61.83    9.83
   1  -9  15    5.26    6.81
   1  -9  15   -6.43    5.18
   1  -9  16   -3.07    6.49
   1  -9  16    2.98    5.11
   1  -9  16   -1.82    7.85
   1  -9  17   -8.78    8.20
   1  -9  17   10.49    6.36
   1  -9  17    7.91    8.63
   1  -9  17    0.72    4.80
   1  -9  18    2.32    8.55
   1  -9  18   -3.77    4.53
   1  -9  18   -2.79    8.19
   1  -9  18    0.43    6.15
   1  -9  19  122.57   14.97
   1  -9  19  120.82   13.82
   1  -9  20  119.40   14.41
   1  -9  20  111.91   13.06
   1  -9  21  149.38   14.92
   1  -9  21  130.50   15.69
   1  -9  22   38.91    8.91
   1  -9  22   28.80    6.64
   1  -9  23  233.39   22.39
   1  -9  23  279.12   23.73
   1  -9  24   35.87    8.63
   1  -9  25    0.29    6.53
   1  -9  26   10.24    6.09
   1  -9  27    3.92    5.08
   1  -9  28   -1.24    4.12
   1  -9  28    0.40    5.14
   1  -9  29    0.60    3.76
  -1   8  28   64.47    6.59
  -1   8  28   39.03    5.91
  -1   8  27  117.91   13.45
  -1   8  27  167.77   13.88
  -1   8  26   -1.46    5.37
  -1   8  26    0.21    3.98
  -1   8  25   19.35    5.81
  -1   8  25   14.62    6.62
  -1   8  25   28.93    7.17
  -1   8  24   26.00    7.51
  -1   8  24   17.38    6.41
  -1   8  23   24.14    7.26
  -1   8  23   31.60    8.02
  -1   8  22   13.77    7.55
  -1   8  22   21.17    7.73
  -1   8  21  145.59   15.76
  -1   8  21  139.16   14.19
  -1   8  21  147.14   15.93
  -1   8  20   24.73    8.50
  -1   8  20   42.90    9.16
  -1   8  19   69.14   11.23
  -1   8  19   68.20   10.68
  -1   8  18  389.37   32.38
  -1   8  18  323.43   31.43
  -1   8  17  507.12   39.96
  -1   8  17  403.72   38.72
  -1   8  16   -1.47    7.72
  -1   8  16    8.57    8.35
  -1   8  16    4.21    4.41
  -1   8  15  149.47   14.69
  -1   8  15  168.89   17.30
  -1   8  15  141.12   16.04
  -1   8  14   25.68    5.71
  -1   8  14   25.59    7.24
  -1   8  14   29.65    8.87
  -1   8  14   19.48    7.99
  -1   8  13    1.34    6.44
  -1   8  13    7.71    4.69
  -1   8  13   -1.22    5.95
  -1   8  13    6.37    7.63
  -1   8  12    4.52    6.40
  -1   8  12   11.00    4.75
  -1   8  12    8.02    5.59
  -1   8  11  660.65   52.81
  -1   8  11  593.89   52.00
  -1   8  10  184.51   17.55
  -1   8  10  169.65   17.08
  -1   8   9   45.48    8.28
  -1   8   9   65.86    8.82
  -1   8   9   44.55    8.13
  -1   8   8  618.44   53.69
  -1   8   8  634.25   53.74
  -1   8   8  709.56   54.18
  -1   8   8  614.70   53.23
  -1   8   7 1267.12  104.38
  -1   8   7 1329.00  104.47
  -1   8   7 1248.98  103.81
  -1   8   6    4.10    5.79
  -1   8   6   12.34    6.38
  -1   8   6   -4.96    5.52
  -1   8   5  428.57   34.21
   1  -8  -5  371.29   33.41
  -1   8   5  413.27   33.92
  -1   8   5  389.22   33.68
  -1   8   5  372.13   33.39
  -1   8   4   37.09    6.82
   1  -8  -4   42.26    6.61
  -1   8   4   42.63    7.24
  -1   8   4   33.79    7.06
  -1   8   4   44.70    7.33
  -1   8   3    0.47    5.69
  -1   8   3   13.03    5.22
  -1   8   3   10.56    5.14
  -1   8   3    9.13    5.42
   1  -8  -3    4.51    4.54
  -1   8   2    1.29    4.62
   1  -8  -2    1.53    4.33
  -1   8   2   -0.31    4.88
  -1   8   1  348.52   29.96
   1  -8  -1  354.97   30.43
  -1   8   1  346.86   30.33
  -1   8   0  334.55   26.32
   1  -8   0  296.87   26.08
   1  -8   0  276.03   25.48
  -1   8   0  285.42   25.41
   1  -8   1   52.28   22.82
   1  -8   1   67.73    8.47
   1  -8   1   71.81    8.88
  -1   8  -1   74.23    8.11
   1  -8   2  143.34   14.39
   1  -8   2  116.29   23.15
  -1   8  -2  146.70   13.83
   1  -8   2  104.93   29.27
   1  -8   2  167.43   14.88
  -1   8  -3  451.70   38.33
   1  -8   3  524.13   56.11
   1  -8   3  462.25   39.24
   1  -8   3  425.86   56.64
   1  -8   3  471.36   39.35
   1  -8   4   74.13    8.76
   1  -8   4   58.54    8.88
   1  -8   4   80.42   20.36
   1  -8   4   44.20   19.32
   1  -8   5  254.43   39.81
   1  -8   5  283.78   24.87
   1  -8   5  274.22   24.75
   1  -8   5  236.32   39.24
  -1   8  -5  286.13   38.82
   1  -8   6   -0.34    5.62
   1  -8   6    5.79   12.63
   1  -8   6    1.35    4.71
  -1   8  -6   -8.95   12.21
   1  -8   6    3.45   10.96
   1  -8   7   19.33   14.05
   1  -8   7   10.39    5.00
   1  -8   7   21.75    6.63
   1  -8   8   42.39    8.12
   1  -8   8   50.99    7.58
   1  -8   9  651.88   53.44
   1  -8   9  657.76   53.67
   1  -8   9  604.14   53.10
   1  -8  10   79.62   10.02
   1  -8  10   83.00   10.40
   1  -8  10   73.27   10.47
   1  -8  11   55.35    8.50
   1  -8  11   47.21    8.62
   1  -8  11   57.09    7.91
   1  -8  11   65.23    9.39
   1  -8  12  247.38   22.80
   1  -8  12  228.17   22.28
   1  -8  12  266.71   23.19
   1  -8  13  348.56   32.18
   1  -8  13  357.38   32.92
   1  -8  13  412.22   33.00
   1  -8  14   14.16    6.38
   1  -8  14   20.27    7.57
   1  -8  14   10.55    5.20
   1  -8  15   99.15   11.25
   1  -8  15   93.86   11.76
   1  -8  15  104.70   13.30
   1  -8  15   90.60   12.79
   1  -8  16    4.98    4.79
   1  -8  16    1.25    5.69
   1  -8  16    8.04    7.38
   1  -8  16    8.64    8.16
   1  -8  17   54.53    8.46
   1  -8  17   57.99   11.24
   1  -8  17   70.97   11.07
   1  -8  17   69.94    9.62
   1  -8  18    2.38    8.50
   1  -8  18   -1.01    4.17
   1  -8  18    8.02    6.16
   1  -8  18    1.83    7.86
   1  -8  19  278.41   25.74
   1  -8  19  275.02   27.12
   1  -8  19  284.89   26.65
   1  -8  20  181.39   19.82
   1  -8  20  179.94   19.08
   1  -8  20  183.86   18.13
   1  -8  21   21.72    8.77
   1  -8  21   27.33   10.14
   1  -8  21   22.71    6.56
   1  -8  22   43.05   10.87
   1  -8  22   41.46    9.29
   1  -8  22   45.53    7.59
   1  -8  23  168.09   16.79
   1  -8  23  187.85   18.11
   1  -8  24    3.35    8.24
   1  -8  24    9.80    6.53
   1  -8  25   -0.34    7.57
   1  -8  26   -7.49    7.22
   1  -8  27   21.81    6.99
   1  -8  28    5.55    6.89
   1  -8  28    2.84    5.53
   1  -8  29   99.82   10.50
   1  -8  29  107.97   11.12
   1  -8  30    8.05    4.26
   1  -8  30   13.18    3.71
  -1   7  29  105.68    9.87
  -1   7  29   92.26    9.79
  -1   7  28   45.53    7.25
  -1   7  28   61.53    7.80
  -1   7  27    9.85    6.07
  -1   7  26   14.95    6.55
  -1   7  25    0.31    7.10
  -1   7  25    2.26    5.10
  -1   7  24   10.03    7.38
  -1   7  24   11.42    6.30
  -1   7  23    6.75    7.64
  -1   7  23   -0.72    6.37
  -1   7  22   42.08    8.64
  -1   7  22   36.69    9.22
  -1   7  21  162.82   18.07
  -1   7  21  178.22   16.56
  -1   7  21  176.35   18.02
  -1   7  20    0.85    7.70
  -1   7  20    4.98    7.94
  -1   7  19  546.64   48.31
  -1   7  19  551.00   49.12
  -1   7  19  661.15   49.94
  -1   7  18  139.10   15.05
  -1   7  18  161.54   16.62
  -1   7  18  142.02   15.99
  -1   7  17   14.41    6.91
  -1   7  17   21.63    8.61
  -1   7  17   18.27    7.86
  -1   7  16  111.05   13.11
  -1   7  16  108.55   11.97
  -1   7  16   97.67   10.65
  -1   7  16  102.61   12.70
  -1   7  15  124.72   11.86
  -1   7  15  108.01   12.49
  -1   7  15  138.62   14.24
  -1   7  15   96.05   12.94
  -1   7  14   10.45    6.90
  -1   7  14   21.18    6.05
  -1   7  14   13.11    4.63
  -1   7  14   18.97    7.76
  -1   7  14   22.89    7.02
  -1   7  13    6.84    6.59
  -1   7  13   14.57    4.71
  -1   7  13   10.25    6.30
  -1   7  13   11.70    7.20
  -1   7  13    6.56    5.64
  -1   7  12  156.66   15.16
  -1   7  12  141.53   15.84
  -1   7  12  157.84   15.66
  -1   7  12  180.40   16.92
  -1   7  12  183.55   16.31
  -1   7  11 1047.42   91.52
  -1   7  11 1110.51   91.41
  -1   7  11 1227.30   92.30
  -1   7  11 1143.47   92.26
  -1   7  10   32.22    7.13
  -1   7  10   27.46    6.21
  -1   7   9  450.29   39.61
   1  -7  -9  486.77   55.04
  -1   7   9  501.08   40.37
  -1   7   8  328.82   26.52
   1  -7  -8  312.31   40.24
  -1   7   8  273.69   25.62
  -1   7   7  270.18   24.63
  -1   7   7  259.52   24.03
  -1   7   7  308.18   24.89
   1  -7  -7  266.33   42.08
   1  -7  -7  305.64   38.95
  -1   7   6   85.05    8.97
  -1   7   6   69.55    9.15
   1  -7  -6   66.94   23.72
  -1   7   6   73.38    9.05
  -1   7   5  114.99   11.60
  -1   7   5  113.39   11.87
   1  -7  -5   99.49   26.62
  -1   7   5  112.94   11.66
  -1   7   4    4.76    4.66
  -1   7   4    7.24    5.02
   1  -7  -4   -6.56   16.64
  -1   7   4   10.16    4.83
  -1   7   4    7.11    5.18
  -1   7   3   18.55    5.25
  -1   7   3    2.63    4.39
  -1   7   3   11.83    4.82
  -1   7   3   14.44    4.88
   1  -7  -3   12.02    4.60
  -1   7   2  158.07   14.21
   1  -7  -2  143.18   30.63
  -1   7   2  147.47   13.80
  -1   7   2  129.04   13.58
   1  -7  -2  151.75   13.96
   1  -7  -1  800.20   61.18
  -1   7   1  666.16   60.42
   1  -7  -1  851.61   70.74
  -1   7   1  803.28   61.13
  -1   7   1  720.48   60.62
   1  -7  -1  748.86   80.13
   1  -7   0   -6.10   15.13
   1  -7   0    3.63    8.37
  -1   7   0    3.69    3.84
   1  -7   0    8.79    4.54
  -1   7   0    1.29    4.38
   1  -7   1   95.79   10.09
  -1   7  -1  100.87   10.22
  -1   7  -1   88.50    9.37
   1  -7   1   92.04   24.43
   1  -7   1   68.06   18.31
   1  -7   2   20.71   12.22
   1  -7   2   18.89   12.78
   1  -7   2   13.02    4.76
   1  -7   2   17.27   18.05
   1  -7   2   12.59    4.58
   1  -7   3  186.47   17.20
   1  -7   3  203.03   34.16
   1  -7   3  187.54   17.19
   1  -7   3  174.46   28.94
  -1   7  -3  151.76   25.79
  -1   7  -4   85.06   19.87
   1  -7   4   72.19   20.83
   1  -7   4   96.20   23.41
   1  -7   4  100.14   10.53
   1  -7   4   96.02   10.56
  -1   7  -5   35.28   14.14
   1  -7   5   33.52    6.35
   1  -7   5   10.24   14.60
   1  -7   5   27.44   15.65
   1  -7   5   43.98    7.16
   1  -7   5   50.42   18.24
  -1   7  -6  101.18   22.04
   1  -7   6   82.21   21.02
   1  -7   6   92.60   22.41
   1  -7   6   94.03    9.77
   1  -7   6   73.03   22.40
   1  -7   6   84.61   10.30
   1  -7   7   24.53    6.18
   1  -7   7   30.30    5.82
   1  -7   7   -2.66   11.03
  -1   7  -7   32.47   15.40
   1  -7   7   18.50   13.07
   1  -7   7   13.54   13.99
   1  -7   8  477.98   59.80
   1  -7   8  475.50   39.99
   1  -7   8  490.03   52.64
  -1   7  -8  455.14   56.47
   1  -7   8  470.48   40.34
   1  -7   9 2034.33  168.56
   1  -7   9 2183.17  168.49
   1  -7   9 2040.16  168.31
   1  -7  10    5.80    4.88
   1  -7  10   10.00    5.83
   1  -7  10    0.64    5.80
   1  -7  11  556.09   47.60
   1  -7  11  582.46   47.49
   1  -7  11  551.87   47.10
   1  -7  12  115.16   12.49
   1  -7  12  125.65   13.58
   1  -7  12  125.79   12.90
   1  -7  13   46.01    6.99
   1  -7  13   50.33    8.73
   1  -7  13   39.85    7.24
   1  -7  14    2.20    5.09
   1  -7  14    3.96    6.55
   1  -7  14   -3.62    7.19
   1  -7  14    6.99    4.53
   1  -7  15   45.94    7.67
   1  -7  15   33.88    8.64
   1  -7  15   48.40    9.00
   1  -7  15   45.88    9.10
   1  -7  15   43.70    6.94
   1  -7  16    6.27    6.81
   1  -7  16   17.22    8.85
   1  -7  16   11.12    5.02
   1  -7  16    9.26    5.63
   1  -7  17   11.72    4.85
   1  -7  17    7.88    5.18
   1  -7  17    8.68    8.57
   1  -7  17   11.10    7.33
   1  -7  18   70.68   11.02
   1  -7  18   76.69   12.26
   1  -7  18   62.37    9.39
   1  -7  19  563.78   49.04
   1  -7  19  580.27   48.51
   1  -7  19  545.67   47.80
   1  -7  20    5.96    5.38
   1  -7  20    9.79    7.37
   1  -7  21   78.14   11.27
   1  -7  21   80.68   10.13
   1  -7  22   52.28    9.59
   1  -7  22   56.20    8.22
   1  -7  23  137.99   14.81
   1  -7  23  125.94   13.32
   1  -7  24   17.09    8.89
   1  -7  24    7.88    6.94
   1  -7  25   29.68    9.59
   1  -7  26   11.82    8.22
   1  -7  27   18.22    7.64
   1  -7  28   37.28    9.21
   1  -7  28   27.97    7.77
   1  -7  29  157.37   16.21
   1  -7  29  188.94   16.99
   1  -7  30    3.67    4.90
   1  -7  30    8.68    5.87
   1  -7  31   25.06    4.46
   1  -7  31   26.65    4.84
  -1   6  30   28.85    4.86
  -1   6  30   17.95    4.25
  -1   6  29  228.65   20.30
  -1   6  28   -3.47    6.23
  -1   6  27   35.39    8.06
  -1   6  26    5.07    7.46
  -1   6  25   44.71    8.59
  -1   6  25   39.08    6.92
  -1   6  25   44.73    9.20
  -1   6  24    2.88    7.15
  -1   6  24   11.65    7.80
  -1   6  24   11.08    6.07
  -1   6  23  208.67   18.30
  -1   6  23  155.18   16.68
  -1   6  23  157.33   17.03
  -1   6  22   91.93   12.03
  -1   6  22  110.32   13.01
  -1   6  22   90.11   11.83
  -1   6  21   99.71   12.41
  -1   6  21   78.41   12.68
  -1   6  20   52.47   10.33
  -1   6  20   50.01    8.71
  -1   6  20   45.77    9.06
  -1   6  20   68.52    9.59
  -1   6  19  563.17   48.15
  -1   6  19  560.13   48.87
  -1   6  19  602.29   49.14
  -1   6  18    7.76    7.20
  -1   6  18    7.62    7.52
  -1   6  18    5.15    6.71
  -1   6  17  116.35   12.92
  -1   6  17  116.41   13.50
  -1   6  17  122.24   13.80
  -1   6  16   17.20    6.39
  -1   6  16   17.65    7.18
  -1   6  16   20.89    4.57
  -1   6  15   12.34    6.33
  -1   6  15   16.49    4.30
  -1   6  15   14.44    6.61
  -1   6  15   12.19    7.00
  -1   6  14   21.62    5.63
  -1   6  14   19.49    6.56
  -1   6  14   18.74    4.35
  -1   6  14   19.48    6.28
  -1   6  14   30.05    7.37
  -1   6  13  263.59   25.17
  -1   6  13  281.03   24.69
  -1   6  13  320.62   25.59
  -1   6  13  272.60   24.88
  -1   6  13  302.82   26.03
  -1   6  12  132.87   13.82
   1  -6 -12  129.33   26.20
  -1   6  12  144.63   14.33
  -1   6  12  153.45   13.63
  -1   6  12  156.29   15.01
  -1   6  12  138.90   14.26
  -1   6  11  371.44   30.81
  -1   6  11  392.99   30.63
   1  -6 -11  353.07   46.13
   1  -6 -11  344.70   42.41
  -1   6  11  347.69   29.75
  -1   6  11  332.81   29.78
  -1   6  11  330.10   30.07
   1  -6 -10   42.96   18.31
  -1   6  10   47.85    6.96
  -1   6  10   40.97    6.50
   1  -6 -10   28.53   13.46
  -1   6  10   52.23    7.70
  -1   6  10   55.05    7.14
  -1   6   9 1226.68   85.39
  -1   6   9  944.73   84.24
   1  -6  -9 1171.71  104.58
   1  -6  -9 1119.20   98.42
  -1   6   9 1048.29   85.14
  -1   6   9 1017.55   84.58
  -1   6   8   63.28    8.10
   1  -6  -8   45.41   20.37
  -1   6   8   81.38    8.48
  -1   6   8   61.64    7.50
   1  -6  -8   48.22   15.93
  -1   6   7   81.16    8.53
   1  -6  -7   76.22   23.21
   1  -6  -7   40.95   16.14
  -1   6   7   64.04    7.98
  -1   6   6   53.75    7.51
   1  -6  -6   39.27   20.20
  -1   6   6   55.49    7.14
  -1   6   6   66.18    7.76
  -1   6   5  387.20   33.16
   1  -6  -5  461.61   51.44
   1  -6  -4   -5.50   15.67
  -1   6   4    7.12    4.30
  -1   6   4    3.35    3.78
  -1   6   3 1531.70  115.81
   1  -6  -3 1571.71  120.91
   1  -6  -2  476.93   46.06
   1  -6  -1  395.07   41.25
   1  -6   0  364.04   40.23
   1  -6   1 2492.71  211.99
   1  -6   2   -2.11   12.22
   1  -6   2   -5.82   12.99
  -1   6  -2   -1.65    9.90
   1  -6   3  177.92   30.60
   1  -6   3  161.99   28.40
  -1   6  -3  242.01   29.42
  -1   6  -4   12.42   11.59
   1  -6   4    5.02   13.80
   1  -6   4   11.07   15.71
   1  -6   4    5.24    3.79
   1  -6   5  532.97   57.60
  -1   6  -5  726.42   62.35
   1  -6   5  531.59   45.80
   1  -6   5  549.99   45.74
   1  -6   5  592.13   62.78
   1  -6   5  571.49   59.57
   1  -6   6    2.16   11.40
  -1   6  -6   12.39   12.30
   1  -6   6    2.89   14.66
   1  -6   6    1.05    4.67
   1  -6   6   23.97   15.24
   1  -6   7  808.93   67.93
   1  -6   7  811.30   81.00
   1  -6   7  837.70   68.26
  -1   6  -7  917.84   84.91
   1  -6   7  870.57   79.72
   1  -6   7  903.19   87.82
  -1   6  -8  333.01   45.83
   1  -6   8  327.19   43.70
   1  -6   8  364.61   32.11
   1  -6   8  398.23   32.21
   1  -6   8  322.01   41.13
   1  -6   8  384.15   32.39
   1  -6   8  463.87   52.80
   1  -6   9  654.87   56.71
   1  -6   9  724.73   57.00
   1  -6   9  681.26   66.48
   1  -6   9  662.88   70.35
   1  -6   9  723.44   57.27
   1  -6   9  663.20   56.94
  -1   6  -9  704.51   74.62
   1  -6   9  697.56   76.74
   1  -6  10   57.83    7.62
   1  -6  10   40.15   19.06
  -1   6 -10   61.81   19.39
   1  -6  10   62.52    8.25
   1  -6  10   55.14    7.91
   1  -6  10   46.21   16.92
   1  -6  10   58.22   14.59
   1  -6  11 1670.26  131.02
   1  -6  11 1615.41  130.80
   1  -6  11 1569.96  131.18
   1  -6  11 1727.51  148.32
   1  -6  11 1598.02  130.97
   1  -6  12   29.64    5.39
   1  -6  12   28.06    6.78
   1  -6  12   41.26    7.06
   1  -6  12   31.22    5.96
   1  -6  12   25.09    7.19
   1  -6  13   12.29    5.04
   1  -6  13    3.33    5.70
   1  -6  13    9.24    6.18
   1  -6  13   12.01    4.22
   1  -6  13   15.78    5.65
   1  -6  14   11.65    7.18
   1  -6  14    7.09    6.30
   1  -6  14    8.16    4.88
   1  -6  14    7.50    5.69
   1  -6  14   12.07    4.62
   1  -6  15  170.42   17.02
   1  -6  15  187.21   18.47
   1  -6  15  211.87   17.95
   1  -6  15  181.25   18.14
   1  -6  15  180.29   18.65
   1  -6  16    5.36    6.40
   1  -6  16   -2.10    4.73
   1  -6  16   -2.78    6.83
   1  -6  16   -3.52    4.03
   1  -6  16    3.34    7.15
   1  -6  17  717.33   57.22
   1  -6  17  638.54   56.52
   1  -6  17  685.47   57.36
   1  -6  18  183.29   19.33
   1  -6  18  187.29   17.79
   1  -6  18  177.42   18.37
   1  -6  19  199.93   19.35
   1  -6  19  215.46   18.68
   1  -6  19  151.32   19.54
   1  -6  20   12.75    5.73
   1  -6  20   23.33    7.69
   1  -6  21  255.63   24.14
   1  -6  21  255.22   23.30
   1  -6  22   17.87    5.44
   1  -6  22   15.90   10.00
   1  -6  22   21.14    7.73
   1  -6  23   54.57    9.61
   1  -6  23   67.49   12.13
   1  -6  24    5.14    9.27
   1  -6  24    6.47    9.60
   1  -6  25   46.78   10.53
   1  -6  25   44.29   10.38
   1  -6  26    2.75    8.64
   1  -6  26   -4.03    7.47
   1  -6  27  203.18   21.49
   1  -6  27  296.65   23.27
   1  -6  28   36.75    8.79
   1  -6  28   26.00    7.22
   1  -6  28   42.82    9.95
   1  -6  29   39.53    9.03
   1  -6  29   22.25    7.60
   1  -6  30    9.14    7.15
   1  -6  30    7.27    5.98
   1  -6  31   78.33    9.13
   1  -6  31   75.56    8.78
   1  -6  32    4.29    3.43
  -1   5  31   43.08    5.55
  -1   5  31   34.65    4.82
  -1   5  30   35.98    6.72
  -1   5  29   60.48    9.11
  -1   5  29   53.78    8.51
  -1   5  28    6.33    6.73
  -1   5  28   20.27    7.59
  -1   5  27   14.03    8.15
  -1   5  27   10.24    7.48
  -1   5  26   -0.70    7.75
  -1   5  26   -4.92    8.24
  -1   5  25   42.66    9.97
  -1   5  25   58.52   10.06
  -1   5  24   -2.05    9.12
  -1   5  24   19.07    8.29
  -1   5  23  548.95   51.27
  -1   5  23  721.49   52.74
  -1   5  22   52.65    8.44
  -1   5  22   47.96    8.33
  -1   5  22   46.62    9.90
  -1   5  21   73.62   10.25
  -1   5  21   71.93    9.95
  -1   5  21   82.08   11.43
  -1   5  20   85.51   12.03
  -1   5  20   87.51   10.92
  -1   5  20   85.00   11.10
  -1   5  19  411.69   35.33
  -1   5  19  384.72   34.50
  -1   5  19  416.96   35.37
  -1   5  18    9.30    6.53
  -1   5  18    6.39    6.51
  -1   5  18    7.93    6.65
  -1   5  17    3.27    5.90
  -1   5  17    6.82    5.94
  -1   5  17   -0.37    6.25
  -1   5  16   19.24    6.57
  -1   5  16   27.73    6.64
  -1   5  16   18.55    6.61
  -1   5  15   16.40    4.04
  -1   5  15   15.99    6.12
  -1   5  15   29.15    7.00
  -1   5  15   15.14    6.10
  -1   5  14   59.69    8.60
  -1   5  14   62.95    8.11
  -1   5  14   63.03    9.19
  -1   5  14   69.66    7.27
   1  -5 -13 1085.41  102.80
  -1   5  13  912.32   89.10
  -1   5  13 1244.62   90.08
  -1   5  13 1186.65   89.05
  -1   5  13 1066.06   88.97
  -1   5  13 1135.59   89.42
  -1   5  12   70.65    8.62
  -1   5  12   57.52    7.23
  -1   5  12   58.71    6.84
   1  -5 -12   51.72   14.61
  -1   5  12   64.25    7.53
  -1   5  12   55.13    7.68
   1  -5 -12   46.80   14.57
   1  -5 -11  118.73   19.89
  -1   5  11  107.68   10.36
  -1   5  11  124.75   11.21
   1  -5 -11  105.28   22.27
  -1   5  11  107.77   11.77
  -1   5  11  102.27   10.88
  -1   5  11   99.77   10.37
   1  -5 -10  102.70   22.03
  -1   5  10   92.84    9.80
   1  -5 -10   99.41   18.67
  -1   5  10   69.43    9.36
  -1   5  10  100.18    9.12
  -1   5  10  104.10   10.40
  -1   5   9  453.79   40.23
   1  -5  -9  503.11   50.34
  -1   5   9  544.77   40.82
  -1   5   9  462.90   40.72
   1  -5  -9  586.89   56.67
   1  -5  -8    4.64   14.91
  -1   5   8   -3.07    3.88
  -1   5   8    4.27    4.70
   1  -5  -8   -1.65   10.61
  -1   5   7  288.81   24.82
   1  -5  -7  270.17   33.58
   1  -5  -7  306.90   38.92
   1  -5  -6   84.90   22.73
   1  -5  -5   68.28   21.27
   1  -5  -4  302.85   27.44
   1  -5  -4  261.19   38.98
   1  -5  -3 5158.52  416.93
   1  -5  -2   15.14    8.86
   1  -5  -1 2092.00  175.88
   1  -5   0  513.40   51.39
   1  -5   1 1505.80  152.26
  -1   5  -1 2059.71  152.20
   1  -5   2    3.74   12.34
  -1   5  -2    2.87    8.86
   1  -5   2    3.14   11.99
  -1   5  -3   92.98   17.78
   1  -5   3   79.78   19.75
  -1   5  -4   98.68   19.48
   1  -5   4   95.80   21.27
   1  -5   4  102.24   23.29
  -1   5  -5   74.88   18.26
   1  -5   5   52.02   16.65
   1  -5   5   43.20   17.48
   1  -5   5   67.10   17.13
  -1   5  -6  239.58   31.94
   1  -5   6  193.69   28.77
   1  -5   6  177.72   31.87
   1  -5   6  244.26   30.45
   1  -5   7 5481.71  444.71
   1  -5   7 5172.52  437.44
  -1   5  -7 4875.65  440.20
   1  -5   7 5703.97  435.85
   1  -5   8   53.35    6.47
   1  -5   8   59.78   14.73
  -1   5  -8   23.28   14.79
   1  -5   8   64.45   20.25
   1  -5   8   47.26   16.38
   1  -5   9  161.55   15.23
   1  -5   9  168.05   14.89
   1  -5   9  146.42   21.60
   1  -5   9  157.88   15.00
   1  -5   9  145.30   25.25
   1  -5   9  174.19   31.60
  -1   5  -9  163.28   29.02
  -1   5 -10  141.03   26.23
   1  -5  10   85.59   24.46
   1  -5  10  111.60   11.95
   1  -5  10  113.96   12.17
   1  -5  10  116.68   11.30
   1  -5  10  128.61   11.71
   1  -5  10  117.91   17.63
   1  -5  10  162.14   24.70
   1  -5  11  794.86   71.63
   1  -5  11  874.16   67.10
   1  -5  11  877.91   67.38
   1  -5  11  813.45   67.16
   1  -5  11  781.51   66.68
   1  -5  11  871.98   81.42
   1  -5  11  753.72   67.17
   1  -5  12    3.06    5.36
   1  -5  12    9.85   11.66
   1  -5  12   10.69    5.56
   1  -5  12    7.29    3.50
   1  -5  12    8.98    4.11
   1  -5  12    7.87    5.00
   1  -5  13   53.18    6.66
   1  -5  13   48.68    7.00
   1  -5  13   61.99    8.40
   1  -5  13   48.91    8.40
   1  -5  13   62.34    8.06
   1  -5  14   24.86    6.71
   1  -5  14   19.14    4.51
   1  -5  14   18.07    4.89
   1  -5  14   18.17    5.70
   1  -5  15   22.59    6.44
   1  -5  15   27.76    5.21
   1  -5  15   40.60    8.34
   1  -5  15   39.76    6.06
   1  -5  16   48.87    7.25
   1  -5  16   52.86    8.13
   1  -5  16   59.54    9.42
   1  -5  17 1006.74   85.74
   1  -5  17 1097.66   86.28
   1  -5  18    6.66    4.75
   1  -5  18    4.10    5.98
   1  -5  19  235.04   21.22
   1  -5  19  200.27   20.15
   1  -5  19  236.84   22.12
   1  -5  20   23.35    5.70
   1  -5  20   18.37    9.21
   1  -5  20   31.63    7.62
   1  -5  21  119.05   14.78
   1  -5  21  104.64   11.87
   1  -5  21  124.29   13.28
   1  -5  22   -5.63    6.44
   1  -5  22    7.60    9.23
   1  -5  23  150.23   16.52
   1  -5  23  113.57   14.56
   1  -5  23  153.91   16.73
   1  -5  23  150.63   18.06
   1  -5  24   16.30    9.22
   1  -5  24   14.46    9.79
   1  -5  24  -12.01   11.28
   1  -5  25    2.25    8.42
   1  -5  25   10.34    9.44
   1  -5  26   28.68   10.05
   1  -5  26   36.37    9.56
   1  -5  27  504.38   37.05
   1  -5  27  429.79   36.26
   1  -5  28    0.58    7.88
   1  -5  28    6.49    9.54
   1  -5  28    5.82    8.35
   1  -5  29   56.33    9.78
   1  -5  29   28.85    8.23
   1  -5  29   36.84    8.94
   1  -5  30    7.04    6.48
   1  -5  30    6.65    6.74
   1  -5  30    5.30    7.88
   1  -5  31   12.25    6.02
   1  -5  31   15.12    5.24
   1  -5  31   12.24    6.67
   1  -5  32   -0.59    4.31
   1  -5  32    4.96    4.79
  -1   4  32    1.14    3.05
  -1   4  31  165.78   16.32
  -1   4  31  191.72   16.36
  -1   4  30    9.06    7.03
  -1   4  30    3.14    6.04
  -1   4  29   -4.80    6.83
  -1   4  29    0.80    7.84
  -1   4  28    1.59    7.02
  -1   4  28   -5.16    8.72
  -1   4  27  -10.00    9.72
  -1   4  27    5.19    7.36
  -1   4  26   17.68    7.90
  -1   4  26   -9.62   10.33
  -1   4  25   82.00   11.73
  -1   4  24   28.54    9.03
  -1   4  23  560.74   46.49
  -1   4  23  523.62   45.33
  -1   4  22    9.69    6.15
  -1   4  22   10.86    8.08
  -1   4  22   -2.96    5.43
  -1   4  21  730.63   58.63
  -1   4  21  697.98   57.89
  -1   4  21  664.53   57.61
  -1   4  20   67.28    9.36
  -1   4  20   70.47   10.65
  -1   4  20   62.84    9.52
  -1   4  19   38.72    7.41
  -1   4  19   31.95    7.44
  -1   4  19   42.79    8.57
  -1   4  18   -0.52    6.21
  -1   4  18    4.29    6.13
  -1   4  18    7.11    5.89
  -1   4  17   71.30    9.50
  -1   4  17   56.76    9.01
  -1   4  17   77.20    9.37
  -1   4  16    8.13    5.45
  -1   4  16   -2.34    5.18
  -1   4  16    4.15    5.35
  -1   4  15  976.47   74.55
  -1   4  15  901.27   73.46
  -1   4  15  866.51   73.69
  -1   4  15  894.99   74.09
  -1   4  14  105.88   11.61
  -1   4  14  103.68   11.13
  -1   4  14  126.79   12.25
  -1   4  14  116.00   10.63
  -1   4  13  255.76   22.55
  -1   4  13  256.84   22.99
   1  -4 -13  269.26   32.75
  -1   4  13  275.94   23.52
  -1   4  13  266.24   22.37
   1  -4 -13  247.87   30.24
   1  -4 -12   40.94   11.61
  -1   4  12   37.94    5.43
   1  -4 -12   35.17   11.60
  -1   4  12   31.91    6.38
  -1   4  12   36.48    4.86
  -1   4  12   36.85    5.52
  -1   4  12   32.92    5.90
  -1   4  11 1538.51  117.61
   1  -4 -11 1562.55  126.33
  -1   4  11 1411.80  117.73
   1  -4 -11 1539.57  129.31
  -1   4  11 1395.17  117.31
  -1   4  10   19.91    5.25
   1  -4 -10    5.55    9.89
   1  -4 -10   25.83   10.07
   1  -4  -9   11.06   12.08
   1  -4  -9   16.97   10.85
   1  -4  -8   -1.26    9.88
   1  -4  -8   14.68   14.13
   1  -4  -7 1223.93  108.37
   1  -4  -7 1296.87  113.69
   1  -4  -6   19.96   15.91
   1  -4  -5 1844.77  160.32
   1  -4  -4  343.40   37.90
   1  -4  -4  274.44   26.58
  -1   4   3  875.64   75.21
   1  -4  -3 1142.76   89.06
   1  -4  -3 1060.04   79.77
   1  -4  -2  159.70   19.94
   1  -4  -1 8957.89  721.40
   1  -4   0  446.60   45.13
  -1   4  -1 1492.14  116.39
   1  -4   1 1210.04  117.35
  -1   4  -2   19.35    9.71
   1  -4   2   24.60   14.55
   1  -4   3  167.59   26.22
   1  -4   3  164.77   25.95
  -1   4  -3  228.32   26.10
   1  -4   4   -5.41   13.33
  -1   4  -4   -1.58   10.81
   1  -4   4    7.49   14.29
   1  -4   5 1075.51  102.50
   1  -4   5 1102.99   98.31
   1  -4   5 1124.06   97.82
  -1   4  -5 1113.93  100.67
   1  -4   6  133.62   20.47
  -1   4  -6  114.48   22.57
   1  -4   6  126.89   25.41
   1  -4   6  156.29   21.98
   1  -4   7 1151.56   99.69
   1  -4   7 1270.95   97.22
   1  -4   7  981.02  103.34
  -1   4  -7  919.82  100.53
   1  -4   8    4.95   11.96
   1  -4   8    1.96    9.20
  -1   4  -8    9.15   12.80
   1  -4   9 2179.68  183.25
   1  -4   9 2122.26  176.99
   1  -4  10    9.67    8.24
   1  -4  10   26.72    5.65
   1  -4  10   32.39    5.76
   1  -4  10   42.87   15.52
   1  -4  10   22.23    5.24
   1  -4  11  107.13   10.60
   1  -4  11  117.49   21.77
   1  -4  11   91.01   11.11
   1  -4  11  123.12   11.25
   1  -4  11  146.57   27.96
  -1   4 -11  108.55   24.03
   1  -4  11  113.48   13.30
   1  -4  12   21.59    5.82
   1  -4  12   11.83    4.01
   1  -4  12   23.48   12.81
   1  -4  12   -9.88   14.82
   1  -4  12   12.82    4.96
  -1   4 -12    8.85   12.52
   1  -4  13  394.64   34.43
   1  -4  13  421.02   35.11
   1  -4  13  423.84   34.84
  -1   4 -13  494.49   53.87
   1  -4  13  444.32   48.55
   1  -4  13  389.11   52.90
   1  -4  14    2.50    3.56
   1  -4  14    5.63    5.03
   1  -4  14   -7.30   14.44
  -1   4 -14   -6.54   11.48
   1  -4  14   -2.45   10.99
   1  -4  14    2.75    3.02
   1  -4  15  785.84   68.36
   1  -4  15  864.06   67.85
   1  -4  15  820.10   68.05
   1  -4  15  818.21   82.84
   1  -4  16   53.17    7.84
   1  -4  16   56.59    7.15
   1  -4  16   57.00    8.84
   1  -4  17  157.71   14.99
   1  -4  17  158.17   15.55
   1  -4  17  155.61   16.34
   1  -4  18   18.46    8.00
   1  -4  18   20.32    6.20
   1  -4  18   27.25    5.55
   1  -4  19  703.36   55.46
   1  -4  19  597.09   53.87
   1  -4  19  650.36   55.11
   1  -4  19  678.35   54.58
   1  -4  20    3.40    4.26
   1  -4  20    4.71    5.73
   1  -4  20   -9.61    8.05
   1  -4  21   46.60    8.29
   1  -4  21   29.73    9.70
   1  -4  22    3.38    8.37
   1  -4  22    0.92    8.36
   1  -4  22    2.24    5.88
   1  -4  23  196.70   21.57
   1  -4  23  196.58   21.49
   1  -4  23  252.40   23.01
   1  -4  24   14.06    9.80
   1  -4  24    0.46    8.37
   1  -4  25  221.65   22.49
   1  -4  25  235.54   23.65
   1  -4  25  221.76   22.71
   1  -4  26   54.57   12.50
   1  -4  26   59.19   11.25
   1  -4  26   52.01   10.40
   1  -4  27  179.10   18.94
   1  -4  27  155.84   18.16
   1  -4  28    2.35    9.13
   1  -4  28    3.49    8.83
   1  -4  28   13.54   10.04
   1  -4  29   79.66   12.90
   1  -4  29  117.77   14.15
   1  -4  29  127.93   13.64
   1  -4  30    2.12    7.30
   1  -4  30   -1.51    8.26
   1  -4  30    3.51    7.46
   1  -4  31    5.37    7.30
   1  -4  31   -0.22    6.46
   1  -4  31   -8.31    6.53
   1  -4  32   -2.85    5.66
   1  -4  32   -5.51    5.30
   1  -4  32    0.18    5.40
   1  -4  33    9.20    4.15
  -1   3  32   32.24    6.18
  -1   3  32    7.42    4.70
  -1   3  31  153.96   15.94
  -1   3  31  166.50   15.46
  -1   3  30   -1.08    6.67
  -1   3  30   -9.04    8.04
  -1   3  29   14.18    7.06
  -1   3  29    5.33    9.44
  -1   3  28   -7.99   10.53
  -1   3  28    5.10    7.39
  -1   3  27   -2.56    7.74
  -1   3  26   16.17    8.61
  -1   3  25  375.67   32.87
  -1   3  25  387.38   34.08
  -1   3  24   10.59    6.20
  -1   3  24    9.99    7.95
  -1   3  23   28.53    8.66
  -1   3  23   20.67    6.09
  -1   3  23   22.14    7.22
  -1   3  22   56.10   10.49
  -1   3  22   59.60    8.25
  -1   3  22   55.39    9.07
  -1   3  21  507.52   43.51
  -1   3  21  546.10   44.28
  -1   3  21  495.26   43.25
  -1   3  20    4.99    6.73
  -1   3  20   11.26    6.46
  -1   3  20    3.31    5.08
  -1   3  19   21.20    7.09
  -1   3  19   13.44    5.44
  -1   3  19   15.06    6.37
  -1   3  19   15.50    5.60
  -1   3  18    4.07    5.75
  -1   3  18    6.63    6.19
  -1   3  18    0.30    4.88
  -1   3  18    2.67    4.46
  -1   3  17   27.10    6.49
  -1   3  17   21.51    6.23
  -1   3  17   19.94    5.31
  -1   3  17   24.14    5.99
  -1   3  16   10.93    5.55
  -1   3  16   15.51    4.49
  -1   3  16   21.35    5.83
  -1   3  16   20.07    5.64
  -1   3  15 2607.84  213.20
  -1   3  15 2573.44  213.27
  -1   3  15 2638.38  213.63
  -1   3  15 2877.83  213.89
  -1   3  14   43.16    5.50
  -1   3  14   47.84    6.24
  -1   3  14   40.42    5.22
  -1   3  14   51.37    6.95
  -1   3  14   47.49    6.82
  -1   3  13  657.17   53.22
  -1   3  13  643.62   53.38
   1  -3 -13  613.06   59.19
  -1   3  13  626.03   52.84
   1  -3 -13  700.19   61.52
   1  -3 -13  719.57   58.44
  -1   3  12  138.91   13.47
   1  -3 -12  143.01   16.81
   1  -3 -12  172.81   21.71
   1  -3 -12  145.39   18.84
  -1   3  12  146.30   13.77
   1  -3 -11 1118.90   93.64
   1  -3 -11 1039.12   90.79
   1  -3 -11 1017.80   87.93
   1  -3 -10    1.04    6.24
   1  -3 -10    8.04    4.39
   1  -3 -10   -2.83    8.72
   1  -3  -9  215.15   25.96
   1  -3  -9  200.19   22.91
   1  -3  -8    0.93    6.77
   1  -3  -8    8.38    8.99
   1  -3  -7   10.68    7.36
   1  -3  -7   15.23   10.08
   1  -3  -6    3.43    7.58
   1  -3  -6   -1.37   11.87
   1  -3  -5 3521.35  270.66
   1  -3  -5 3212.21  261.28
   1  -3  -4   91.20   10.27
   1  -3  -4   61.38   17.88
   1  -3  -3  314.11   28.28
   1  -3  -3  278.92   34.80
   1  -3  -2  160.89   18.27
   1  -3  -1 3997.86  323.70
   1  -3   0   26.01   10.68
   1  -3   0   28.71   16.63
  -1   3  -1  360.93   35.31
   1  -3   1  380.85   37.72
   1  -3   1  344.53   38.88
   1  -3   2    7.94   12.00
  -1   3  -2    0.97   10.89
   1  -3   2   22.81   17.24
  -1   3  -3   -2.28   13.00
   1  -3   3   16.33   14.20
   1  -3   3    1.30   16.16
   1  -3   4   31.34   15.19
  -1   3  -4   32.85   16.09
   1  -3   4   42.56   17.02
   1  -3   5 3989.50  339.71
   1  -3   5 4354.74  338.55
   1  -3   5 4102.30  343.46
  -1   3  -5 4148.79  342.44
   1  -3   6   13.55   10.63
  -1   3  -6    9.93   12.41
   1  -3   6    8.39   10.33
   1  -3   7  353.97   33.74
   1  -3   7  336.03   36.63
   1  -3   8    6.92    7.67
   1  -3   8    8.25   11.09
   1  -3   9  294.82   25.72
   1  -3   9  283.79   31.89
  -1   3  -9  254.96   34.67
   1  -3  10    2.27    5.24
   1  -3  10    7.77   13.97
   1  -3  10   -6.38   10.68
  -1   3 -10   -2.30   11.92
   1  -3  11   19.01   12.40
   1  -3  11   27.68   17.42
  -1   3 -11   26.97   14.32
   1  -3  12   44.11   18.12
  -1   3 -12   23.41   14.87
   1  -3  12   31.68   14.53
   1  -3  12   32.25    6.54
   1  -3  12   45.12    6.02
  -1   3 -13  223.50   34.07
   1  -3  13  221.38   20.34
   1  -3  13  229.69   19.84
   1  -3  13  214.76   20.23
   1  -3  13  223.87   19.50
   1  -3  13  253.05   31.89
   1  -3  13  224.08   36.25
   1  -3  14   16.42   14.81
   1  -3  14   16.29    5.85
   1  -3  14   24.44    5.28
   1  -3  14   21.11    4.07
   1  -3  14   14.80    6.02
   1  -3  14   21.60   12.60
  -1   3 -14    2.91   10.77
   1  -3  15 2230.21  188.58
   1  -3  15 2305.01  187.99
   1  -3  15 2562.26  203.74
   1  -3  15 2539.50  188.41
  -1   3 -15 2536.93  208.73
   1  -3  15 2218.20  188.51
   1  -3  15 2515.81  211.62
   1  -3  16    8.51    6.63
   1  -3  16    9.90   11.15
   1  -3  16   14.66    4.12
   1  -3  16   13.20    5.22
   1  -3  16   10.37    5.88
   1  -3  17  169.05   15.82
   1  -3  17  175.18   16.46
   1  -3  17  176.60   17.47
   1  -3  17  175.71   17.27
   1  -3  18   28.85    7.37
   1  -3  18   30.34    7.93
   1  -3  18   11.75    4.22
   1  -3  18   20.59    5.67
   1  -3  19   62.18   10.43
   1  -3  19   56.28    9.45
   1  -3  19   47.29    7.72
   1  -3  20    5.34    7.26
   1  -3  20    6.20    5.30
   1  -3  21   10.17    7.96
   1  -3  21    6.69    5.30
   1  -3  21   14.47    8.04
   1  -3  22    6.98    8.84
   1  -3  22   10.49    7.99
   1  -3  23  220.01   23.00
   1  -3  23  213.26   22.66
   1  -3  23  286.98   24.68
   1  -3  24   -1.33    7.69
   1  -3  24    4.79    9.63
   1  -3  25  384.73   37.89
   1  -3  25  397.28   38.35
   1  -3  25  450.27   38.93
   1  -3  26   -0.84    7.52
   1  -3  26   -1.26   10.09
   1  -3  26    5.23    9.45
   1  -3  27    1.22    9.80
   1  -3  27    9.32    9.54
   1  -3  28   -2.83    9.22
   1  -3  28   -0.77    9.65
   1  -3  29   32.11    9.61
   1  -3  29   14.29    9.13
   1  -3  29   16.03    9.58
   1  -3  30   -2.75    8.76
   1  -3  30    2.39    7.88
   1  -3  30   -0.32    8.43
   1  -3  31   42.70    8.30
   1  -3  31   16.68    8.24
   1  -3  31   22.55    8.37
   1  -3  32   -3.10    6.58
   1  -3  32   10.68    5.95
   1  -3  32    6.82    6.62
   1  -3  33   17.95    5.63
   1  -3  33   19.94    5.11
   1  -3  33   16.73    4.37
  -1   2  33  118.41   11.57
  -1   2  32    0.61    4.98
  -1   2  32    6.07    6.69
  -1   2  31   19.91    8.17
  -1   2  31   18.21    6.71
  -1   2  30   -1.54    9.14
  -1   2  30    4.08    6.60
  -1   2  29   -6.58   10.51
  -1   2  29    6.55    7.61
  -1   2  28    3.59    7.91
  -1   2  27  121.49   14.14
  -1   2  27  139.11   15.18
  -1   2  26   13.55    8.40
  -1   2  26   11.87    6.50
  -1   2  25  130.27   12.34
  -1   2  25  135.39   14.26
  -1   2  24    0.61    6.53
  -1   2  24    9.34    8.32
  -1   2  23  685.35   55.85
  -1   2  23  658.64   54.90
  -1   2  23  632.91   54.95
  -1   2  22   18.58    6.66
  -1   2  22   20.27    7.10
  -1   2  22   12.73    8.26
  -1   2  21   23.20    7.99
  -1   2  21   21.22    6.48
  -1   2  21   28.71    7.22
  -1   2  20   12.18    6.98
  -1   2  20    4.75    6.19
  -1   2  20    7.26    5.43
  -1   2  19  103.42   11.74
  -1   2  19  106.12   11.38
  -1   2  19   92.44   10.96
  -1   2  18    3.71    5.51
  -1   2  18    2.73    5.38
  -1   2  18   -3.05    4.81
  -1   2  17  157.09   15.65
  -1   2  17  174.06   15.99
  -1   2  17  165.01   15.54
  -1   2  16   25.71    6.03
  -1   2  16   22.63    6.06
  -1   2  16   19.35    5.10
  -1   2  15 1425.04  117.12
  -1   2  15 1481.48  117.47
  -1   2  15 1453.20  117.25
  -1   2  14    9.82    3.98
   1  -2 -14    8.99    5.14
   1  -2 -14   14.26    6.88
  -1   2  14   10.82    4.15
  -1   2  14   17.94    4.94
   1  -2 -14    7.02    5.58
   1  -2 -13 2918.39  199.49
  -1   2  13 2591.39  192.60
  -1   2  13 2363.63  192.28
   1  -2 -13 2315.74  197.39
   1  -2 -12   -2.79    4.91
   1  -2 -12    9.31    7.42
   1  -2 -12    9.91    6.53
   1  -2 -11   20.86    8.76
   1  -2 -11   15.22    6.49
   1  -2 -11   10.64    6.40
   1  -2 -10   18.52    6.35
   1  -2 -10   16.57    6.57
   1  -2 -10    8.32    7.31
   1  -2  -9    8.24    7.35
   1  -2  -9    9.51    5.95
   1  -2  -9   12.61    5.59
   1  -2  -8   12.26    5.69
   1  -2  -8   11.16    8.23
   1  -2  -8   12.76    6.06
   1  -2  -7  742.67   63.44
   1  -2  -7  692.42   60.39
   1  -2  -7  692.15   60.45
   1  -2  -6  121.12   14.69
   1  -2  -6  139.83   14.32
   1  -2  -6  122.57   17.40
   1  -2  -5 1221.25  102.77
   1  -2  -5 1281.34  106.35
   1  -2  -4    4.68   12.97
   1  -2  -3   50.82   14.95
   1  -2  -1   15.79    6.70
   1  -2   0    2.73    7.24
   1  -2   1  783.59   66.67
   1  -2   1  823.45   67.73
   1  -2   1  723.49   66.09
   1  -2   2   21.19    9.51
  -1   2  -2   14.72    8.62
   1  -2   2   21.85   10.98
  -1   2  -3 1339.01  110.19
   1  -2   3 1233.41  108.28
   1  -2   3 1351.84  110.65
   1  -2   4   39.44   12.00
   1  -2   5 1615.19  131.59
   1  -2   5 1537.42  129.20
   1  -2   6    1.94    8.40
   1  -2   6   -0.97   11.32
  -1   2  -6   -2.91   10.32
   1  -2   7 1001.01   93.93
  -1   2  -7  980.26   92.39
   1  -2   7 1086.55   90.16
  -1   2  -7 1041.78   90.10
   1  -2   7 1023.60   85.19
   1  -2   8    1.87   14.65
  -1   2  -8    1.67   11.57
   1  -2   8    4.82    5.63
   1  -2   8   12.84   10.27
  -1   2  -8   15.14   10.89
   1  -2   9  211.04   27.25
   1  -2   9  179.51   29.99
  -1   2  -9  244.15   27.69
  -1   2  -9  278.03   32.13
   1  -2  10   -9.00   13.26
   1  -2  10    8.38   11.15
  -1   2 -10    3.93   11.95
  -1   2 -10   -6.93   10.77
  -1   2 -11 1284.00  111.58
  -1   2 -11 1296.96  115.60
   1  -2  11 1260.79  111.72
   1  -2  11 1197.64  116.41
  -1   2 -12   -2.25   12.83
   1  -2  12    9.92   11.60
   1  -2  12   -2.60   13.74
  -1   2 -12   14.71   11.98
   1  -2  13   72.28    8.72
   1  -2  13   62.78   16.98
  -1   2 -13   65.40   16.76
   1  -2  13   82.98   21.06
  -1   2 -13   91.16   20.47
   1  -2  13   70.89    8.66
   1  -2  14    3.69    5.17
   1  -2  14   -1.30    3.68
   1  -2  14    1.94   10.84
   1  -2  14    8.78   14.18
  -1   2 -14    3.82   10.09
  -1   2 -14   -2.54    9.32
   1  -2  14    7.61    5.16
  -1   2 -15 1978.17  159.82
   1  -2  15 2086.70  163.93
   1  -2  15 1754.12  140.93
   1  -2  15 1914.67  154.88
  -1   2 -15 1772.96  153.84
   1  -2  15 1780.61  141.20
   1  -2  15 1686.77  141.58
   1  -2  15 1699.65  141.57
  -1   2 -16    2.83    9.48
   1  -2  16    0.24    3.85
   1  -2  16   -2.23   10.28
   1  -2  16    3.16    3.04
   1  -2  16   -6.10    6.00
   1  -2  16    2.80    5.74
  -1   2 -16   -2.20    9.30
   1  -2  16   -3.23   12.79
  -1   2 -17  509.37   54.65
   1  -2  17  513.47   41.70
   1  -2  17  467.55   41.56
   1  -2  17  525.10   61.01
   1  -2  17  476.96   40.87
   1  -2  17  530.23   55.40
   1  -2  18    5.09    4.40
   1  -2  18   -8.73    7.23
   1  -2  18    4.54    6.13
   1  -2  19   11.60    6.43
   1  -2  19    1.11    7.28
   1  -2  19   11.78    6.69
   1  -2  19    5.88    4.73
   1  -2  20    3.08    6.52
   1  -2  20    5.68    6.84
   1  -2  20    5.44    7.83
   1  -2  21  360.90   32.94
   1  -2  21  380.64   32.53
   1  -2  21  346.57   32.17
   1  -2  22   -0.41    7.14
   1  -2  22    2.79    8.37
   1  -2  23    7.92    8.58
   1  -2  23   -6.32    7.26
   1  -2  24   16.33    9.80
   1  -2  24    4.21    7.37
   1  -2  24    0.83    9.79
   1  -2  25  297.00   29.92
   1  -2  25  308.48   30.85
   1  -2  25  329.82   31.14
   1  -2  26    0.41    9.89
   1  -2  26    4.01    6.88
   1  -2  26    4.81    9.97
   1  -2  27   19.31   10.16
   1  -2  27   29.86   10.59
   1  -2  28    3.46    9.45
   1  -2  28    4.13    9.33
   1  -2  29   12.15    9.59
   1  -2  29    3.88    8.85
   1  -2  29  -15.48   10.90
   1  -2  30    0.36    8.29
   1  -2  30    3.87    8.43
   1  -2  30    1.00    9.74
   1  -2  31  285.94   24.44
   1  -2  31  236.18   24.21
   1  -2  31  261.81   24.07
   1  -2  32   -0.23    6.70
   1  -2  32    4.51    7.75
   1  -2  32   11.13    6.39
   1  -2  33   31.08    6.94
   1  -2  33   28.38    5.91
   1  -2  33   18.03    5.05
   1  -2  34    9.87    3.78
   1  -2  34    7.39    4.47
  -1   1  33   90.55    9.71
  -1   1  33   79.43    8.58
  -1   1  32   -0.72    7.02
  -1   1  32    1.10    5.25
  -1   1  31   -0.27    5.99
  -1   1  31  -14.40    9.24
  -1   1  30   -0.62    6.93
  -1   1  30   -5.95    9.95
  -1   1  29   21.06    9.37
  -1   1  29  118.61   10.91
  -1   1  28   -6.74    8.60
  -1   1  28   87.82   10.52
  -1   1  27  404.07   32.23
  -1   1  27  352.05   30.47
  -1   1  27  308.92   31.16
  -1   1  26   -3.69    8.74
  -1   1  26   -0.90    6.71
  -1   1  25   26.25    7.71
  -1   1  25   22.80    9.49
  -1   1  24   -0.82    8.60
  -1   1  24   11.72    6.75
  -1   1  24    5.70    7.19
  -1   1  23  417.65   36.22
  -1   1  23  435.54   37.11
  -1   1  23  404.48   36.33
  -1   1  22    8.75    5.51
  -1   1  22    9.79    6.66
  -1   1  22   15.94    7.03
  -1   1  22    8.86    7.97
  -1   1  21   66.89    9.21
  -1   1  21   77.14    9.95
  -1   1  21   76.94   10.08
  -1   1  21   70.99   10.56
  -1   1  20    5.01    5.37
  -1   1  20    2.97    5.46
  -1   1  20    7.93    6.85
  -1   1  20    1.40    6.40
  -1   1  19  247.09   22.72
  -1   1  19  255.71   22.73
  -1   1  19  242.73   22.40
  -1   1  19  264.44   23.20
  -1   1  18    4.66    5.70
  -1   1  18    8.50    4.83
  -1   1  18    2.39    6.00
  -1   1  18    3.45    5.05
  -1   1  17  778.92   64.90
  -1   1  17  796.51   64.79
  -1   1  17  757.23   64.76
  -1   1  17  833.18   65.19
  -1   1  16    5.89    4.51
  -1   1  16    3.49    3.95
  -1   1  16    1.27    4.83
  -1   1  16   -1.68    4.65
  -1   1  15   67.47    8.00
  -1   1  15   68.84    7.89
   1  -1 -15   54.79   13.79
  -1   1  15   68.24    8.01
  -1   1  15   74.00    8.43
   1  -1 -14    5.43    6.60
   1  -1 -14    6.83    3.55
  -1   1  14   11.10    4.11
  -1   1  14   13.55    4.57
  -1   1  14    9.50    4.28
   1  -1 -14    4.78    7.37
  -1   1  13  649.65   52.59
   1  -1 -13  636.52   56.84
  -1   1  13  638.64   52.48
   1  -1 -13  601.30   60.74
   1  -1 -12   -6.33    5.21
   1  -1 -12    3.84    5.97
   1  -1 -11   43.57    7.92
   1  -1 -11   26.57    7.80
   1  -1 -11   29.00    9.94
   1  -1 -10   -2.97    6.66
   1  -1 -10    2.46    5.13
   1  -1 -10   -1.29    6.68
   1  -1  -9  227.33   21.78
   1  -1  -9  248.25   23.44
   1  -1  -9  184.88   24.36
   1  -1  -8   58.15   11.54
   1  -1  -8   78.48   11.19
   1  -1  -8   67.58    8.92
   1  -1  -7 2786.33  226.33
   1  -1  -7 2717.41  225.13
   1  -1  -7 2776.94  222.99
   1  -1  -6    4.06    7.68
   1  -1  -6    1.38    4.09
   1  -1  -6    0.70    6.73
   1  -1  -5  729.57   62.63
   1  -1  -5  719.19   59.71
  -1   1   4   19.76   10.29
   1  -1  -4   15.41    4.46
   1  -1  -4    9.36    9.05
  -1   1   3   27.87   10.29
   1  -1  -3   20.22    9.27
  -1   1   2    7.20    7.80
   1  -1  -2    2.26    8.04
   1  -1  -1    9.17    5.40
   1  -1   0    2.85    5.89
  -1   1   0    4.92    6.21
   1  -1   1 1784.30  139.31
  -1   1  -1 1787.94  138.83
   1  -1   1 1709.32  138.75
  -1   1  -1 1541.77  138.85
   1  -1   2   -1.30    7.03
  -1   1  -2    1.45    5.66
  -1   1  -2    2.61    6.38
   1  -1   3 2328.78  196.51
  -1   1  -3 2538.13  196.74
   1  -1   4    7.41    6.72
  -1   1  -4    3.07    7.04
   1  -1   5    5.90    9.68
   1  -1   5    3.80    9.53
  -1   1  -5    2.84    6.65
   1  -1   5    5.13    6.53
  -1   1  -5    6.38    9.69
   1  -1   6    5.65   11.43
   1  -1   6    9.68    6.31
  -1   1  -6   14.76   10.24
  -1   1  -6    1.66    9.53
   1  -1   6   12.48   11.56
   1  -1   7  210.58   25.54
  -1   1  -7  263.73   28.36
   1  -1   7  263.01   29.64
   1  -1   7  212.44   19.92
  -1   1  -7  233.56   25.83
  -1   1  -8    8.05   11.52
   1  -1   8    1.04    9.57
   1  -1   8   -1.52   11.60
  -1   1  -8    5.18    9.03
   1  -1   9   19.53   10.76
   1  -1   9   29.46   12.78
  -1   1  -9   16.30   11.07
  -1   1  -9   11.46   10.31
  -1   1 -10   37.30   14.23
  -1   1 -10   34.06   12.64
   1  -1  10   38.49   15.24
   1  -1  10   36.71   12.54
  -1   1 -11 2555.97  207.82
   1  -1  11 2556.48  207.71
  -1   1 -11 2356.29  209.40
   1  -1  11 2411.23  211.89
  -1   1 -12   -3.02   11.30
   1  -1  12   -2.27   12.23
  -1   1 -12   11.35   11.67
   1  -1  12    7.57   10.86
  -1   1 -13 2914.92  235.83
   1  -1  13 2687.49  237.22
  -1   1 -13 2737.16  232.32
   1  -1  13 2762.15  232.42
   1  -1  14   -2.20    4.87
   1  -1  14  -10.26   12.72
  -1   1 -14   -2.16   10.97
   1  -1  14    4.23    4.88
   1  -1  14   14.24   11.60
  -1   1 -14   -1.78   10.49
   1  -1  15  418.11   31.63
  -1   1 -15  419.21   43.08
   1  -1  15  424.30   42.99
   1  -1  15  496.38   49.33
   1  -1  15  314.57   30.48
   1  -1  15  377.58   31.37
   1  -1  16    2.12    3.47
   1  -1  16    2.06    9.76
  -1   1 -16    6.20   10.48
   1  -1  16    2.83    8.98
   1  -1  16  -12.31    6.38
   1  -1  16    3.14    5.52
   1  -1  17  209.55   29.27
   1  -1  17  145.54   15.90
  -1   1 -17  196.83   28.38
   1  -1  17  180.65   17.45
   1  -1  17  193.87   17.38
   1  -1  17  221.05   17.28
   1  -1  17  201.39   31.60
   1  -1  18   14.51    6.15
   1  -1  18   10.40    5.74
   1  -1  19  116.63   12.51
   1  -1  19  134.16   12.79
   1  -1  20  -13.98    8.03
   1  -1  20    0.35    6.61
   1  -1  20    2.14    6.02
   1  -1  21  534.25   45.08
   1  -1  21  493.04   45.08
   1  -1  21  543.66   44.85
   1  -1  22    4.69    8.06
   1  -1  22    4.10    8.78
   1  -1  22    2.31    6.64
   1  -1  23  825.11   66.29
   1  -1  23  765.52   65.60
   1  -1  23  773.11   66.00
   1  -1  23  785.81   66.11
   1  -1  24   21.23   10.08
   1  -1  24   24.25    7.78
   1  -1  24   19.26   10.27
   1  -1  25   41.95   11.21
   1  -1  25   36.14    8.49
   1  -1  25   29.97   11.21
   1  -1  26    5.92    6.43
   1  -1  26    9.76    9.97
   1  -1  27    5.98    9.99
   1  -1  27   84.11   11.51
   1  -1  28    3.05    9.22
   1  -1  29   75.44   13.74
   1  -1  29   84.78   12.43
   1  -1  30   -5.29   10.53
   1  -1  30   -0.97    8.71
   1  -1  31  237.93   20.94
   1  -1  31  194.06   21.48
   1  -1  32    4.06    7.97
   1  -1  32    5.33    6.96
   1  -1  33  224.39   19.57
   1  -1  33  224.48   20.50
   1  -1  34   21.73    5.76
  -1   0  33   -0.53    4.15
  -1   0  33    0.80    5.57
  -1   0  32   -5.53    7.40
  -1   0  32    1.83    5.57
  -1   0  31   16.40    9.03
  -1   0  31   22.43    7.25
  -1   0  30  103.14   10.05
  -1   0  30    6.07    7.82
  -1   0  29    4.64    8.59
  -1   0  29  125.78   11.34
  -1   0  28    0.53    6.91
  -1   0  28    1.16    8.63
  -1   0  27  503.01   49.26
  -1   0  27  594.64   48.78
  -1   0  27  654.31   50.20
  -1   0  26   -2.09    8.64
  -1   0  26    7.21    7.00
  -1   0  26    1.66    5.55
  -1   0  25  289.72   23.97
  -1   0  25  288.11   25.17
  -1   0  25  239.28   23.26
  -1   0  25  214.21   24.37
  -1   0  24    4.24    5.82
  -1   0  24    5.56    7.13
  -1   0  24    4.59    8.74
  -1   0  24  -14.46    8.82
  -1   0  23    6.29    7.28
  -1   0  23   11.36    8.44
  -1   0  23    6.47    7.03
  -1   0  23    5.65    5.84
  -1   0  22   -4.28    7.94
  -1   0  22   -1.26    6.70
  -1   0  22    1.74    6.05
  -1   0  22   -1.90    6.60
  -1   0  21   13.11    6.20
  -1   0  21   11.45    7.61
  -1   0  21   14.47    6.78
  -1   0  21   22.78    6.96
  -1   0  20    3.22    5.48
  -1   0  20   -1.39    6.65
  -1   0  20   -2.41    5.77
  -1   0  20   -1.72    6.65
  -1   0  19   64.86    9.33
  -1   0  19   50.20    8.13
  -1   0  19   57.36    8.29
  -1   0  19   65.88    8.98
  -1   0  18   -2.39    4.99
  -1   0  18    0.86    5.26
  -1   0  18   -0.30    5.75
  -1   0  18    1.51    5.72
  -1   0  17 1424.13  118.27
  -1   0  17 1504.84  118.41
  -1   0  17 1452.07  118.24
  -1   0  16    3.56    4.84
  -1   0  16    1.78    4.36
   1   0 -16   -8.99    9.80
  -1   0  16    2.26    4.55
  -1   0  15   33.06    6.07
  -1   0  15   33.24    5.80
  -1   0  15   40.06    6.24
   1   0 -15   36.59   13.37
  -1   0  14   15.89    4.46
  -1   0  14   16.00    4.60
   1   0 -14    6.21    9.85
  -1   0  14    5.97    6.20
  -1   0  13   83.68   13.02
   1   0 -13   77.54   12.82
   1   0 -13  106.16   19.28
  -1   0  13   87.69    8.98
   1   0 -12    8.47    7.34
  -1   0  12   11.49    7.18
   1   0 -12    3.73   10.82
   1   0 -12    3.80    3.11
  -1   0  11 1221.39  101.60
   1   0 -11 1174.47  101.64
   1   0 -11 1314.56  110.02
   1   0 -10   28.70    7.74
   1   0 -10   32.54   12.92
  -1   0  10   18.62    7.67
  -1   0   9   45.52    8.40
   1   0  -9   29.58   12.76
   1   0  -9   53.61    8.43
   1   0  -8   26.10   10.72
   1   0  -8   17.78    6.12
   1   0  -8   25.71    6.67
  -1   0   8   14.91    6.39
  -1   0   7 2204.18  170.77
   1   0  -7 2089.28  170.44
  -1   0   7 2030.26  168.84
   1   0  -7 2052.10  168.97
   1   0  -7 2237.08  175.29
   1   0  -6   26.27    7.33
   1   0  -6   17.47    4.93
   1   0  -6   31.74   11.13
  -1   0   6   23.89    9.33
  -1   0   6   21.42    5.63
  -1   0   5   34.92    5.41
   1   0  -5   44.57    8.68
   1   0  -5   32.34   10.50
  -1   0   5   27.44    9.37
   1   0  -5   37.19    5.27
   1   0  -4    9.45    7.18
  -1   0   4    6.41    8.00
  -1   0   3  485.68   42.21
   1   0  -3  485.99   42.46
   1   0  -2    7.28    7.23
  -1   0   2    7.07    6.16
  -1   0   1 2691.32  214.84
   1   0  -1 2797.47  214.87
  -1   0   1 2372.80  216.57
   1   0   0   18.09    4.42
   1   0   0   13.27    4.31
  -1   0   0   14.01    3.96
   1   0   1  332.20   30.37
  -1   0  -1  356.18   30.49
  -1   0  -1  371.07   30.72
   1   0   1  347.39   30.89
  -1   0  -2    9.11    5.66
   1   0   3 6973.82  558.14
  -1   0  -3 6976.37  558.30
   1   0   4   65.87   10.14
   1   0   4   44.93    8.12
  -1   0  -4   54.57    8.65
   1   0   5  186.25   18.06
  -1   0  -5  181.38   18.28
   1   0   5  193.20   21.32
  -1   0  -5  180.40   21.05
   1   0   5  191.71   20.87
   1   0   6    0.78    9.35
  -1   0  -6    2.55    6.28
  -1   0  -6    6.27   11.38
   1   0   6    3.40   10.64
  -1   0  -7  178.69   23.14
  -1   0  -7  186.41   18.31
   1   0   7  198.82   22.57
   1   0   7  194.16   23.88
  -1   0  -8   96.85   15.53
   1   0   8   76.94   14.86
   1   0   8   86.81   15.82
  -1   0  -8   65.95    8.83
  -1   0  -9  703.07   47.55
   1   0   9  767.25   51.32
   1   0   9  695.76   47.33
   1   0  10  161.57   21.90
  -1   0 -10  156.28   21.33
   1   0  10  148.89   23.58
   1   0  11   -9.26   11.02
   1   0  11   10.74   13.38
  -1   0 -11    6.66   11.36
   1   0  12   23.11   12.53
   1   0  12   34.91   14.10
  -1   0 -12   30.61   12.92
   1   0  13 2518.11  191.44
  -1   0 -13 2219.94  190.16
   1   0  13 2522.24  195.04
   1   0  13 2202.30  180.47
   1   0  14    4.56    4.76
   1   0  14    4.94    4.16
   1   0  14    3.40    9.53
  -1   0 -14    3.45    9.84
   1   0  14    4.38   10.63
   1   0  15    1.74    4.64
   1   0  15   -0.23    4.45
   1   0  15    1.84    9.11
   1   0  15   10.44    4.58
   1   0  15   11.48   10.86
  -1   0 -15    1.87   10.45
   1   0  16   20.76    5.32
  -1   0 -16    6.03   10.28
   1   0  16    4.56    5.35
   1   0  16   23.44    5.54
   1   0  16   23.69   12.06
   1   0  16   19.22   11.43
   1   0  17   74.14    7.95
  -1   0 -17   60.34   16.35
   1   0  17   42.58    7.61
   1   0  17   55.06   15.78
   1   0  17   42.76    8.13
   1   0  18    7.61    5.94
   1   0  18   -0.88    5.08
   1   0  19 1286.75  101.58
   1   0  19 1267.34  101.46
   1   0  19 1212.11  101.48
   1   0  19 1208.72  101.60
   1   0  20   13.67    6.23
   1   0  20    4.53    7.40
   1   0  20   17.79    7.46
   1   0  21   61.39   10.23
   1   0  21   62.63   10.09
   1   0  21   57.18    8.61
   1   0  22   40.21    9.82
   1   0  22   30.89    9.27
   1   0  22   16.40    6.72
   1   0  23  984.35   79.66
   1   0  23  996.94   79.65
   1   0  23  909.09   78.92
   1   0  24   -0.70    5.60
   1   0  24    1.57    8.93
   1   0  25   70.66   11.05
   1   0  25  101.30   14.16
   1   0  26    4.79   10.11
   1   0  26  113.20   12.08
   1   0  27   16.45   10.25
   1   0  27   74.60   10.48
   1   0  28   -3.37    9.03
   1   0  29  376.99   33.70
   1   0  30   21.12    8.80
   1   0  31   -0.82    7.93
   1   0  32   11.29    6.71
   1   0  33  215.38   18.72
  -1  -1  33    8.23    4.26
  -1  -1  32    6.53    5.72
  -1  -1  31  148.84   15.22
  -1  -1  30  120.16   10.97
  -1  -1  30    4.56    7.85
  -1  -1  29  152.82   20.62
  -1  -1  29  312.69   22.27
  -1  -1  28   17.76    6.75
  -1  -1  28   19.17    7.26
  -1  -1  28   11.39    9.10
  -1  -1  27  272.86   24.58
  -1  -1  27  279.53   25.94
  -1  -1  27  227.67   24.19
  -1  -1  27  319.19   26.25
  -1  -1  26    1.30    6.97
  -1  -1  26    5.96    9.19
  -1  -1  26    2.95    6.08
  -1  -1  25  201.04   22.22
  -1  -1  25  251.71   21.50
  -1  -1  25  202.49   20.90
  -1  -1  25  231.98   22.62
  -1  -1  24   11.89    7.27
  -1  -1  24   10.00    6.93
  -1  -1  24    9.79    9.18
  -1  -1  23    5.81    8.61
  -1  -1  23    0.76    6.34
  -1  -1  23    2.69    7.32
  -1  -1  23   -8.17    7.54
  -1  -1  22   -0.79    6.95
  -1  -1  22   -3.36    6.47
  -1  -1  22    1.31    7.44
  -1  -1  22   -9.18    8.36
  -1  -1  21  359.82   33.30
  -1  -1  21  418.30   33.86
  -1  -1  21  383.41   33.31
  -1  -1  21  363.06   33.10
  -1  -1  20   10.72    7.05
  -1  -1  20   12.80    6.29
  -1  -1  20   -3.57    6.17
  -1  -1  19  483.74   39.82
  -1  -1  19  463.13   39.49
  -1  -1  19  442.82   39.37
  -1  -1  18   17.67    6.44
  -1  -1  18    7.82    5.66
  -1  -1  18   12.60    5.81
  -1  -1  17  540.81   45.88
  -1  -1  17  554.36   45.95
  -1  -1  16    1.60    4.75
  -1  -1  16    4.31    4.87
   1   1 -16   -2.69    9.45
   1   1 -15  232.06   35.09
  -1  -1  15  275.01   23.12
  -1  -1  15  253.39   22.93
  -1  -1  14   -2.76    6.46
  -1  -1  14   11.59    4.72
  -1  -1  14   -1.35    3.95
   1   1 -14   12.28   10.71
  -1  -1  13  480.47   40.46
  -1  -1  13  473.05   40.38
  -1  -1  13  530.01   45.22
   1   1 -13  603.97   56.40
  -1  -1  12   18.07    4.44
   1   1 -12   33.11   15.38
  -1  -1  12   15.08    8.05
  -1  -1  11 2802.62  230.98
   1   1 -11 2932.29  240.84
   1   1 -10    9.66   11.55
  -1  -1  10   -1.30    6.12
  -1  -1   9 1925.07  148.98
  -1  -1   9 1793.70  149.83
   1   1  -9 1591.53  156.83
   1   1  -8  156.17   23.54
   1   1  -8  126.68   14.65
  -1  -1   8  144.38   15.77
  -1  -1   8  157.77   15.84
   1   1  -7  949.16   83.05
   1   1  -7 1013.97   89.80
  -1  -1   7 1022.28   83.19
  -1  -1   7 1039.20   83.53
  -1  -1   6   75.14    9.92
   1   1  -6   65.61   10.36
  -1  -1   6   71.57   11.19
   1   1  -6   84.82   16.07
  -1  -1   5  871.54   72.23
   1   1  -5  923.18   76.96
  -1  -1   5  862.70   71.08
   1   1  -5  819.84   72.00
   1   1  -4   11.65    7.52
  -1  -1   4    6.10    7.95
  -1  -1   4    3.09    5.30
   1   1  -4    1.71    9.76
   1   1  -3   12.85    8.09
  -1  -1   3    3.70    7.20
   1   1  -2    6.59    7.56
  -1  -1   1 3052.30  246.39
  -1  -1   0   12.08    5.29
  -1  -1  -1 2328.80  179.23
   1   1   1 2099.67  179.07
  -1  -1  -2  187.14   19.11
   1   1   3 3244.16  247.37
  -1  -1  -3 2878.52  246.87
  -1  -1  -3 3055.93  246.61
  -1  -1  -4   39.69   10.67
  -1  -1  -4   44.69    9.20
   1   1   5 2409.13  202.04
   1   1   5 2556.54  203.79
  -1  -1  -5 2486.55  203.52
  -1  -1  -5 2512.12  201.86
  -1  -1  -5 2502.55  203.75
   1   1   6   10.20    7.67
   1   1   6    9.00    9.45
  -1  -1  -6    3.90    8.10
  -1  -1  -6   -6.63   11.44
  -1  -1  -7  271.51   26.87
   1   1   7  330.28   29.88
   1   1   7  268.42   30.03
  -1  -1  -7  285.07   30.25
  -1  -1  -8   45.40   12.58
  -1  -1  -8   57.97    9.78
   1   1   8   44.12   11.92
   1   1   8   62.73   13.93
  -1  -1  -9 3194.81  258.07
  -1  -1  -9 3047.19  253.21
   1   1   9 3284.24  258.20
   1   1   9 3141.02  258.07
  -1  -1 -10    2.69    5.67
   1   1  10   13.45   10.59
  -1  -1 -10   -1.25   10.43
   1   1  10    9.27   10.39
   1   1  11 2068.07  164.61
   1   1  11 1716.50  163.73
  -1  -1 -11 2058.39  164.92
  -1  -1 -12   83.29   16.03
  -1  -1 -12   33.61    6.72
   1   1  12   74.19   15.32
  -1  -1 -12   37.50    6.77
   1   1  12   87.38   15.79
   1   1  13  262.97   23.36
  -1  -1 -13  283.66   32.64
   1   1  13  304.73   33.09
   1   1  13  322.42   34.08
   1   1  14    7.02    4.89
  -1  -1 -14   17.45   11.98
   1   1  14    3.41    9.59
   1   1  14   10.04    4.63
   1   1  14   23.01   10.94
   1   1  15  212.20   17.80
   1   1  15  153.08   25.72
   1   1  15  188.25   17.47
   1   1  15  243.85   29.09
   1   1  15  185.91   17.74
  -1  -1 -15  184.60   27.19
   1   1  16    1.98    9.60
  -1  -1 -16   14.18   11.35
   1   1  16    6.90    5.21
   1   1  16    1.92    6.76
   1   1  16    6.25    4.47
   1   1  17   79.82   11.24
   1   1  17  130.14   11.72
   1   1  17  110.04   20.92
  -1  -1 -17   97.65   19.97
   1   1  18   18.92    4.65
   1   1  18   25.33    7.02
   1   1  19  855.15   75.06
   1   1  19  981.41   75.37
   1   1  20    5.77    7.12
   1   1  21 1195.31  101.47
   1   1  21 1293.58  101.77
   1   1  22   34.88    9.54
   1   1  22   37.89    9.00
   1   1  23  105.23   12.70
   1   1  23   79.99   12.83
   1   1  24   10.44    9.60
   1   1  24   76.49   10.47
   1   1  25  103.03   16.13
   1   1  25  188.81   16.62
   1   1  26   -3.92    9.08
   1   1  26   85.46   10.26
   1   1  27    4.98    9.26
   1   1  27   -9.68   14.08
   1   1  28    0.84   12.83
   1   1  28    2.19    8.72
   1   1  29  314.17   30.06
   1   1  29  313.29   28.68
   1   1  30    9.70    8.52
   1   1  30   -2.87   10.74
   1   1  31  136.30   17.17
   1   1  31  165.45   15.84
   1   1  32   34.87    9.09
   1   1  32   22.69    6.72
   1   1  33   42.11    7.90
   1   1  33   19.73    4.34
  -1  -2  33   12.18    4.20
  -1  -2  33    2.40    5.10
  -1  -2  32    4.60    5.34
  -1  -2  32    0.24    7.07
  -1  -2  31   38.95    7.92
  -1  -2  30    4.87    8.06
  -1  -2  30   91.08   10.31
  -1  -2  29  429.23   41.82
  -1  -2  29  486.31   41.88
  -1  -2  29  510.30   43.04
  -1  -2  28   20.88    9.35
  -1  -2  28   20.84    7.66
  -1  -2  27    8.93    6.76
  -1  -2  27   10.44    9.36
  -1  -2  27    6.63    7.63
  -1  -2  26   -8.87    9.89
  -1  -2  26    4.71    7.29
  -1  -2  26    6.68    6.88
  -1  -2  26   10.38    9.83
  -1  -2  25   65.37   12.30
  -1  -2  25   82.27   10.74
  -1  -2  25   84.25   10.90
  -1  -2  24   13.50    7.47
  -1  -2  24    0.44    9.03
  -1  -2  24   -5.33    7.26
  -1  -2  23  223.88   21.06
  -1  -2  23  214.81   20.89
  -1  -2  23  248.75   22.24
  -1  -2  23  174.43   21.47
  -1  -2  22    6.73    7.40
  -1  -2  22   13.66    8.87
  -1  -2  22    5.71    7.29
  -1  -2  21   24.69    7.70
  -1  -2  21   17.30    7.42
  -1  -2  21   17.79    8.60
  -1  -2  20    0.37    5.96
  -1  -2  20    4.85    6.67
  -1  -2  20   20.93    8.01
  -1  -2  19 1735.81  140.59
  -1  -2  19 1727.94  140.56
  -1  -2  18   15.13    6.43
  -1  -2  18   21.68    6.58
  -1  -2  17   95.93   10.84
  -1  -2  17   86.85   10.32
  -1  -2  16    7.21    5.10
   1   2 -16    3.10   10.36
  -1  -2  16    3.68    5.11
  -1  -2  15   38.10    6.49
  -1  -2  15   29.02    6.06
   1   2 -15   26.65   14.92
  -1  -2  14    5.50    4.51
  -1  -2  14    7.74    7.87
  -1  -2  14    9.21    4.98
   1   2 -14   11.26   12.99
  -1  -2  13 1311.27  103.43
   1   2 -13 1350.67  115.28
  -1  -2  13 1163.02   97.11
  -1  -2  12  143.36   17.78
   1   2 -12  143.76   24.75
  -1  -2  12  114.86   11.71
   1   2 -11  443.89   48.46
  -1  -2  11  381.11   38.06
  -1  -2  10   37.69    7.68
   1   2 -10   39.96   16.50
  -1  -2  10   69.82   11.95
  -1  -2   9 5682.68  449.15
  -1  -2   9 5728.03  447.07
   1   2  -9 4740.79  455.99
  -1  -2   8   49.72   10.06
  -1  -2   8   40.39    9.03
   1   2  -8   41.13   15.46
   1   2  -7  300.93   37.45
  -1  -2   7  310.43   30.83
  -1  -2   7  367.88   31.91
  -1  -2   6  104.73   14.25
   1   2  -6   84.94   18.48
  -1  -2   5 1146.55   98.83
  -1  -2   5 1222.98   99.04
  -1  -2   4    7.03   10.62
  -1  -2   3  551.43   48.85
  -1  -2   2  109.08   15.79
   1   2  -2   95.97   15.29
  -1  -2   1  134.34   17.94
  -1  -2  -1 2099.83  171.83
   1   2   3    5.81    8.01
   1   2   4   71.88   12.31
  -1  -2  -5  245.14   28.60
  -1  -2  -5  308.76   28.78
   1   2   5  285.14   29.35
  -1  -2  -6  142.02   16.99
  -1  -2  -6  114.89   17.69
   1   2   6  115.05   17.46
   1   2   6  111.61   13.32
  -1  -2  -7 1967.02  163.16
   1   2   7 1874.30  163.76
   1   2   7 2149.10  161.34
  -1  -2  -7 1782.64  163.47
  -1  -2  -8  603.41   58.45
  -1  -2  -8  609.60   57.76
   1   2   8  598.72   58.37
   1   2   8  699.86   56.24
   1   2   9   12.19   11.57
  -1  -2  -9    8.89    9.59
   1   2   9   17.56    8.61
  -1  -2  -9    7.46   11.04
  -1  -2 -10  124.84   21.65
  -1  -2 -10  146.66   18.97
   1   2  10  147.43   19.11
  -1  -2 -10  182.15   21.79
   1   2  10  141.57   21.46
  -1  -2 -11 3836.37  308.03
  -1  -2 -11 3674.40  303.57
   1   2  11 3821.38  308.50
  -1  -2 -11 3802.21  308.66
   1   2  11 3657.96  305.71
   1   2  12    2.33    7.70
  -1  -2 -12   17.57   12.75
  -1  -2 -12   -2.19    7.15
   1   2  12   -7.74   10.86
  -1  -2 -12   -1.50    9.24
  -1  -2 -13  311.00   32.65
  -1  -2 -13  331.73   32.47
  -1  -2 -13  386.16   40.13
   1   2  13  396.99   36.72
  -1  -2 -13  395.05   39.49
   1   2  13  385.12   39.64
   1   2  13  338.26   29.28
   1   2  14   83.45   14.61
  -1  -2 -14   55.89   14.90
   1   2  14   69.89   16.54
  -1  -2 -14   37.31    9.52
  -1  -2 -14   87.20   17.41
   1   2  14   73.87    8.33
   1   2  15  238.91   21.20
  -1  -2 -15  230.19   31.00
   1   2  15  230.49   30.75
  -1  -2 -15  247.73   31.63
  -1  -2 -16   19.27   10.92
  -1  -2 -16   14.83   10.80
   1   2  16   12.69    6.05
   1   2  17  369.35   28.29
   1   2  17  300.70   27.62
  -1  -2 -17  329.55   40.34
   1   2  18   83.65    9.04
   1   2  18   81.24   10.05
   1   2  18   54.16    8.75
   1   2  19  131.68   12.46
   1   2  19  121.33   13.37
   1   2  19  100.99   12.31
   1   2  20   32.10    6.06
   1   2  20   39.98    8.40
   1   2  21 1050.54   81.83
   1   2  21 1062.77   82.50
   1   2  21  899.12   81.76
   1   2  22   10.12    8.95
   1   2  22   23.27    7.94
   1   2  23   48.77   10.43
   1   2  24   18.07    9.20
   1   2  25    3.49    8.99
   1   2  26    3.07    8.93
   1   2  26   -9.31   13.76
   1   2  27   39.10   12.51
   1   2  27   48.58   10.48
   1   2  28    2.05   11.93
   1   2  28   27.67    9.13
   1   2  29   49.52   12.14
   1   2  29   47.61    9.95
   1   2  30   -1.04   10.32
   1   2  30    0.86    7.78
   1   2  31  130.72   15.54
   1   2  31  129.04   13.73
   1   2  32    1.96    5.34
   1   2  32   -2.68    6.80
   1   2  33   -0.44    5.32
   1   2  33   15.36    6.61
   1   2  34    1.34    3.68
  -1  -3  33   23.79    4.33
  -1  -3  33   14.80    4.78
  -1  -3  32   -6.96    6.18
  -1  -3  32    9.62    5.17
  -1  -3  31   44.01    9.66
  -1  -3  31   63.45    8.86
  -1  -3  30   13.92    7.95
  -1  -3  30   57.68    9.45
  -1  -3  29  222.96   21.05
  -1  -3  29  170.33   19.73
  -1  -3  29  193.98   19.64
  -1  -3  28   -2.02    7.36
  -1  -3  28   -4.30    8.80
  -1  -3  27   67.74   10.84
  -1  -3  27   75.11   12.62
  -1  -3  27   53.70   10.52
  -1  -3  26    6.54    9.49
  -1  -3  26   -5.19    7.78
  -1  -3  26   27.71   10.85
  -1  -3  26    2.04    7.28
  -1  -3  25   17.54   10.85
  -1  -3  25   38.84    9.22
  -1  -3  25   32.59   10.61
  -1  -3  25   32.83    8.65
  -1  -3  24    5.83    9.80
  -1  -3  24   21.28    8.33
  -1  -3  23  373.41   37.30
  -1  -3  23  459.84   38.04
  -1  -3  23  432.01   37.24
  -1  -3  22   17.71    9.22
  -1  -3  22  -10.17    9.91
  -1  -3  22   12.51    7.78
  -1  -3  21  551.10   47.30
  -1  -3  21  551.86   47.34
  -1  -3  20   98.44   12.75
  -1  -3  20  113.12   13.15
  -1  -3  19  477.68   41.00
  -1  -3  19  474.06   41.00
  -1  -3  18   11.21    6.73
  -1  -3  17  459.82   42.20
  -1  -3  17  580.79   43.27
  -1  -3  16    8.02    5.58
  -1  -3  16    9.29    4.50
  -1  -3  15   41.07    6.84
  -1  -3  15   24.46    5.35
   1   3 -15   23.21   14.65
  -1  -3  14   -1.83    3.86
  -1  -3  14   -1.39    8.18
   1   3 -14    3.16   12.04
  -1  -3  14    0.54    4.99
  -1  -3  13 1387.86   98.35
  -1  -3  13 1652.00  108.36
   1   3 -13 1371.51  118.31
  -1  -3  12   70.92   14.66
  -1  -3  12   78.51    8.58
   1   3 -12   96.12   22.04
   1   3 -11  703.13   60.91
  -1  -3  11  685.65   48.82
  -1  -3  11  566.17   39.52
   1   3 -10  214.44   32.78
  -1  -3  10  195.57   21.86
  -1  -3  10  278.97   26.77
  -1  -3   9 2128.67  166.53
   1   3  -9 1666.76  172.44
  -1  -3   9 2015.39  163.64
   1   3  -8    8.72   13.07
  -1  -3   8   12.23    9.44
  -1  -3   7 1752.59  148.30
  -1  -3   7 1851.95  150.23
  -1  -3   6   92.68   15.44
  -1  -3   6   97.07   16.20
  -1  -3   5  272.23   28.63
  -1  -3   4   33.17   13.50
   1   3  -4   67.29   16.57
   1   3  -3  990.09   88.61
   1   3  -2    4.55   10.96
   1   3  -1 1192.08  103.34
   1   3   0  305.05   31.21
   1   3   1 1233.77  104.09
   1   3   3  260.07   27.56
   1   3   4   19.80   10.62
   1   3   5   94.21   13.74
  -1  -3  -5   55.02   13.91
  -1  -3  -6   12.25   11.76
   1   3   7 3141.91  254.66
  -1  -3  -7 3219.01  260.59
  -1  -3  -8    1.30   10.74
   1   3   8    6.09    5.33
   1   3   9  862.49   77.94
  -1  -3  -9  974.58   84.66
  -1  -3  -9 1084.11   83.69
   1   3  10  388.57   34.35
  -1  -3 -10  390.43   39.41
  -1  -3 -10  340.79   40.36
  -1  -3 -11  513.19   55.13
   1   3  11  587.77   48.68
  -1  -3 -11  530.75   53.81
  -1  -3 -12   13.59    9.27
   1   3  12   13.68    5.10
  -1  -3 -12   21.03   10.72
  -1  -3 -12   12.40   11.14
  -1  -3 -13  438.62   43.70
  -1  -3 -13  494.36   46.46
  -1  -3 -13  443.65   40.55
   1   3  13  383.10   33.98
   1   3  14   89.75    9.59
  -1  -3 -14   65.86   13.14
  -1  -3 -14   71.82   14.02
  -1  -3 -14   72.94   16.68
  -1  -3 -14   87.49   19.35
  -1  -3 -15  277.66   32.76
   1   3  15  233.34   21.64
  -1  -3 -15  282.21   34.13
  -1  -3 -16   23.08   13.16
   1   3  16   10.33    6.12
  -1  -3 -16   12.50   10.12
   1   3  16    5.39    4.94
   1   3  17 1638.51  134.14
   1   3  17 1677.05  134.19
   1   3  18  108.55   12.39
   1   3  18  104.46   11.66
   1   3  19   88.37   11.18
   1   3  19   87.01   10.43
   1   3  20   60.20   10.46
   1   3  20   68.49    8.82
   1   3  21  199.89   20.27
   1   3  21  210.08   19.47
   1   3  22    3.65    8.39
   1   3  22    3.99    5.67
   1   3  23   16.53    8.68
   1   3  23   10.25    5.63
   1   3  24    2.28    9.01
   1   3  24   -6.09   12.64
   1   3  24   11.54    5.56
   1   3  25    3.04   12.56
   1   3  25   15.96    9.06
   1   3  26   -4.46    8.81
   1   3  26   -6.41   12.68
   1   3  27  218.76   22.36
   1   3  27  225.61   21.42
   1   3  27  195.33   22.76
   1   3  28   14.10    9.64
   1   3  28   -1.17   10.81
   1   3  28    9.97    8.04
   1   3  29   16.63    8.17
   1   3  29    1.08   10.43
   1   3  29   16.41    8.82
   1   3  30    8.97    8.00
   1   3  30   14.87    7.65
   1   3  30   15.17    9.75
   1   3  31   12.45    6.51
   1   3  31    7.94    7.23
   1   3  32   -1.00    6.11
   1   3  32    1.54    4.00
   1   3  33    5.47    4.64
   1   3  34    6.51    3.27
  -1  -4  32   -1.21    4.92
  -1  -4  32    5.56    4.45
  -1  -4  31   92.91   11.74
  -1  -4  31  123.60   11.89
  -1  -4  30   24.57    7.76
  -1  -4  29    4.41    6.61
  -1  -4  29    7.00    7.24
  -1  -4  29    4.79    7.96
  -1  -4  28   13.12    7.63
  -1  -4  28    6.85    8.75
  -1  -4  28   10.70    7.86
  -1  -4  27   25.77    9.12
  -1  -4  27   26.60    8.83
  -1  -4  27   34.98   10.82
  -1  -4  26    8.09    8.39
  -1  -4  26    4.35   10.00
  -1  -4  26   12.45    7.97
  -1  -4  25   69.72   11.70
  -1  -4  25   62.24   13.04
  -1  -4  25   99.90   14.59
  -1  -4  24   42.03    9.79
  -1  -4  24   31.27   11.84
  -1  -4  24   50.88   11.93
  -1  -4  23  161.26   19.17
  -1  -4  23  171.51   18.14
  -1  -4  22   23.87    9.04
  -1  -4  21 1065.47   88.23
  -1  -4  20   91.58   11.99
  -1  -4  20   78.90    9.94
  -1  -4  19   39.27    6.99
  -1  -4  19   40.06    8.93
  -1  -4  18   36.43    8.04
  -1  -4  18   28.93    6.57
  -1  -4  17   82.84   10.30
  -1  -4  17   67.15    9.01
  -1  -4  16   15.54    5.81
  -1  -4  16    3.66    6.04
  -1  -4  16    5.23    5.11
  -1  -4  15   11.69    5.16
  -1  -4  15    5.43    5.27
  -1  -4  14   24.63    5.94
  -1  -4  14   23.18    5.47
  -1  -4  13  359.87   29.34
   1   4 -13  319.38   46.22
  -1  -4  13  317.93   29.21
  -1  -4  13  386.46   39.32
   1   4 -12   15.75   14.94
  -1  -4  12   13.74    4.94
  -1  -4  12   16.23    4.93
  -1  -4  12   14.46   10.94
  -1  -4  11 1582.89  127.13
  -1  -4  11 1546.90  126.98
  -1  -4  11 1708.96  127.17
   1   4 -11 1871.73  149.00
  -1  -4  11 1801.10  137.34
   1   4 -10  208.77   31.80
  -1  -4  10  175.07   16.53
  -1  -4  10  191.86   21.52
  -1  -4  10  230.40   25.99
  -1  -4  10  188.99   16.83
  -1  -4   9    5.61    7.85
  -1  -4   9   -1.41    9.34
  -1  -4   8   55.50   13.97
  -1  -4   8   42.98   12.08
  -1  -4   7    2.03    9.82
  -1  -4   7   -7.77   10.52
  -1  -4   6    3.73   10.10
  -1  -4   6    2.11    9.84
   1   4  -6   -2.17   12.97
  -1  -4   5  511.09   46.13
   1   4  -5  399.27   49.57
   1   4  -4  155.35   25.42
   1   4  -3  423.80   45.90
   1   4  -2   79.41   17.92
   1   4  -1 3397.40  280.50
   1   4   0  177.58   23.20
   1   4   1   63.61   13.61
   1   4   2   13.89    9.90
   1   4   3  326.92   32.09
   1   4   4  121.10   15.35
   1   4   4  142.89   18.70
   1   4   5  126.54   14.09
  -1  -4  -5  114.78   18.73
   1   4   5  105.77   16.61
   1   4   6  504.50   43.06
  -1  -4  -6  491.76   49.48
  -1  -4  -7 1045.15   93.57
  -1  -4  -8   -3.08   10.92
  -1  -4  -9 1592.08  138.39
  -1  -4 -10   77.27   17.22
   1   4  11    1.17    4.77
  -1  -4 -11   11.28   13.04
  -1  -4 -12   72.49   17.26
   1   4  12   74.52    8.80
  -1  -4 -13  185.01   28.17
   1   4  13  185.91   17.17
  -1  -4 -14   45.79   15.54
   1   4  14   43.52    7.53
   1   4  14   43.41    7.01
  -1  -4 -14   57.85   14.14
   1   4  15   40.63    7.57
   1   4  15   39.47    7.05
   1   4  16  292.77   23.81
   1   4  16  249.82   23.70
   1   4  17 1141.25   94.74
   1   4  17 1179.84   94.82
   1   4  18    5.55    5.76
   1   4  18    5.79    6.87
   1   4  18    4.99    7.05
   1   4  19  440.97   40.98
   1   4  19  500.04   40.90
   1   4  19  488.85   41.06
   1   4  20   33.78    8.94
   1   4  20   34.07    7.47
   1   4  20   33.07    9.16
   1   4  21   89.23   10.90
   1   4  21   91.30   12.46
   1   4  21   81.07   12.29
   1   4  21   78.68   13.85
   1   4  22   11.91    9.01
   1   4  22   13.78    6.74
   1   4  22   -0.41   10.87
   1   4  22   10.33    8.73
   1   4  23  107.70   16.61
   1   4  23  121.56   13.72
   1   4  23  145.89   15.77
   1   4  23  135.81   15.40
   1   4  24   48.12   11.26
   1   4  24   47.31    7.84
   1   4  24   45.85   10.07
   1   4  24   25.43   11.47
   1   4  25  126.35   14.44
   1   4  25  161.86   16.52
   1   4  25  169.54   17.71
   1   4  25  139.18   17.91
   1   4  26  133.45   15.08
   1   4  26  133.74   16.04
   1   4  26  106.54   16.62
   1   4  27  196.36   19.84
   1   4  27  200.22   20.66
   1   4  27  195.64   21.13
   1   4  28    7.17    8.36
   1   4  28    2.26    8.62
   1   4  28   21.80   10.36
   1   4  29  138.46   17.02
   1   4  29  174.93   16.75
   1   4  29  175.82   18.35
   1   4  30    9.33    7.48
   1   4  30   20.62    7.22
   1   4  30   34.05    9.55
   1   4  31   -2.52    4.96
   1   4  31   -1.08    6.52
   1   4  32   -3.85    5.31
   1   4  33   49.41    6.31
  -1  -5  32   12.19    3.98
  -1  -5  31   20.73    5.86
  -1  -5  31   33.65    6.07
  -1  -5  30    1.72    3.93
  -1  -5  30    8.49    6.37
  -1  -5  29   56.82    8.60
  -1  -5  29   49.43    8.75
  -1  -5  29   57.50    9.58
  -1  -5  28    1.73    7.08
  -1  -5  28    1.44    7.82
  -1  -5  28    6.57    7.84
  -1  -5  27    3.83    7.53
  -1  -5  27   11.03    8.39
  -1  -5  27   17.44    9.18
  -1  -5  26    0.35    8.66
  -1  -5  26   -1.28    9.83
  -1  -5  26   -5.34    8.04
  -1  -5  25  112.25   14.57
  -1  -5  25  124.54   16.02
  -1  -5  24   73.94   13.27
  -1  -5  24   50.26   11.35
  -1  -5  23    7.18    8.56
  -1  -5  22   91.75   12.40
  -1  -5  22   64.49    9.47
  -1  -5  21  579.80   46.00
  -1  -5  21  490.72   44.68
  -1  -5  20    1.29    8.78
  -1  -5  20    9.53    6.08
  -1  -5  20   14.18    8.48
  -1  -5  19   76.53    9.75
  -1  -5  19   55.97   10.93
  -1  -5  18   10.96    7.57
  -1  -5  18   23.10    6.41
  -1  -5  17   48.83    8.27
  -1  -5  17   30.62    7.07
  -1  -5  16   11.55    5.51
  -1  -5  16    5.90    5.82
  -1  -5  15  367.17   27.45
  -1  -5  15  363.91   27.36
  -1  -5  14   54.64    8.22
  -1  -5  14   59.53    7.95
  -1  -5  14   70.41    8.17
  -1  -5  14   37.10    6.48
  -1  -5  13   30.96    6.54
  -1  -5  13   33.45    6.31
  -1  -5  13   38.09    6.40
  -1  -5  13   24.95    5.05
  -1  -5  12   57.38    7.85
  -1  -5  12   91.33    9.37
  -1  -5  12   87.95    9.17
  -1  -5  12  106.27   19.56
  -1  -5  12   80.27    8.94
   1   5 -12   69.85   22.06
  -1  -5  11  411.97   33.06
  -1  -5  11  430.50   33.36
  -1  -5  11  316.31   32.53
  -1  -5  11  425.65   33.37
  -1  -5  11  471.82   45.30
  -1  -5  10    9.92    3.92
  -1  -5  10   16.12    4.99
  -1  -5  10   19.95    9.28
  -1  -5  10   24.18   12.49
  -1  -5  10   15.60    4.46
  -1  -5  10   18.41    5.19
  -1  -5   9   26.62    4.91
  -1  -5   9   35.81   10.60
  -1  -5   9   21.60    5.34
  -1  -5   9   14.30   11.94
  -1  -5   9   21.82    4.52
  -1  -5   9   17.99    4.93
   1   5  -9   23.79   15.19
  -1  -5   8   15.42   12.95
  -1  -5   8   -1.28    8.80
  -1  -5   8    2.97    4.04
   1   5  -8    5.66   13.40
  -1  -5   7  165.50   21.68
   1   5  -7  130.89   26.15
  -1  -5   7  120.15   22.25
  -1  -5   6   44.50   14.40
  -1  -5   6   17.47   13.35
   1   5  -6   35.14   17.38
   1   5  -5 2843.47  243.14
   1   5  -4  422.45   48.52
   1   5  -3   30.43   15.51
   1   5  -2  364.69   41.95
   1   5  -1 1011.19   92.85
   1   5   0    3.11   12.32
   1   5   1   47.68   15.09
   1   5   2   13.71    9.38
   1   5   3  450.50   43.64
   1   5   4    4.52    7.34
  -1  -5  -4    1.58   11.09
   1   5   4    2.46    8.73
   1   5   5 3804.79  240.46
  -1  -5  -5 3314.77  242.22
  -1  -5  -6  679.08   51.30
   1   5   6  642.55   46.70
  -1  -5  -7   47.64   15.06
   1   5   8  213.46   19.38
   1   5   8  221.21   19.30
  -1  -5  -8  238.57   30.25
   1   5   9 1089.78   90.91
   1   5   9 1141.19   90.90
  -1  -5  -9 1243.32  103.93
   1   5  10   44.49    6.75
  -1  -5 -10   55.87   16.39
   1   5  10   49.48    6.74
   1   5  10   50.79    7.25
   1   5  11    2.49    4.47
   1   5  11   -1.38    5.24
  -1  -5 -11   -2.19   11.37
   1   5  11    3.52    4.95
   1   5  11    5.80    4.09
   1   5  11    1.76    5.22
  -1  -5 -12   13.98   12.15
   1   5  12   17.65    4.78
   1   5  12   13.26    5.31
   1   5  12   17.51    5.90
   1   5  12   24.42    6.11
   1   5  12   17.18    5.56
   1   5  13   36.00    6.48
   1   5  13   18.20    6.77
   1   5  13   35.99    7.05
  -1  -5 -13   32.15   14.51
   1   5  13   29.58    5.54
   1   5  13   27.10    5.02
   1   5  13   25.77    6.21
   1   5  14    7.69    5.66
   1   5  14    3.72    4.33
  -1  -5 -14   13.10   11.09
   1   5  14    4.49    5.98
   1   5  14    1.78    5.21
   1   5  14    3.97    3.72
   1   5  14    7.33    6.65
   1   5  15  808.05   73.34
   1   5  15 1015.11   74.10
   1   5  15  942.90   73.89
   1   5  15  774.11   73.05
   1   5  15  975.88   73.75
   1   5  15  961.15   73.80
   1   5  16  186.36   18.90
   1   5  16  200.20   18.92
   1   5  16  199.32   18.76
   1   5  16  200.25   18.89
   1   5  17    2.39    6.41
   1   5  17   -6.89    7.27
   1   5  17    1.71    5.68
   1   5  17    0.31    7.58
   1   5  18  125.82   13.27
   1   5  18  105.05   13.16
   1   5  18  106.32   13.51
   1   5  18  110.68   12.66
   1   5  19  333.15   30.22
   1   5  19  326.18   29.98
   1   5  19  359.31   30.11
   1   5  19  319.52   30.12
   1   5  20   23.52    9.06
   1   5  20   42.80    9.43
   1   5  20   13.36    6.91
   1   5  20   22.79   10.15
   1   5  21  104.45   13.49
   1   5  21  106.51   13.47
   1   5  21  106.16   12.66
   1   5  21   78.94   13.86
   1   5  22   82.21   12.68
   1   5  22   72.16   10.58
   1   5  22   92.66   12.31
   1   5  22   60.45   12.81
   1   5  23  145.30   17.70
   1   5  23  144.14   15.64
   1   5  23  146.53   16.58
   1   5  23  164.19   17.51
   1   5  24   34.36    9.76
   1   5  24   36.80    7.84
   1   5  24   29.31   10.37
   1   5  24   21.92   11.19
   1   5  25  786.65   73.95
   1   5  25  928.73   74.73
   1   5  25  978.53   75.51
   1   5  25  960.44   75.13
   1   5  26  139.85   16.34
   1   5  26  115.83   15.73
   1   5  26  115.48   13.20
   1   5  26  142.26   14.89
   1   5  27   11.10    7.82
   1   5  27   -2.68    9.18
   1   5  28   70.24   10.75
   1   5  28   87.58   12.60
   1   5  28   68.88   11.55
   1   5  29  130.31   15.25
   1   5  29  149.73   14.87
   1   5  30    3.12    6.84
   1   5  30    3.32    5.56
   1   5  31    1.93    5.78
   1   5  32   14.36    4.99
  -1  -6  31    1.69    3.93
  -1  -6  30    7.18    5.54
  -1  -6  30    4.82    4.63
  -1  -6  29    3.03    5.09
  -1  -6  29    8.03    6.69
  -1  -6  28    1.94    6.54
  -1  -6  28    5.06    6.98
  -1  -6  28    3.97    7.72
  -1  -6  27    7.05    8.63
  -1  -6  27    0.73    7.17
  -1  -6  27   -7.76    7.69
  -1  -6  26    8.12    9.26
  -1  -6  26   20.63    8.72
  -1  -6  25  197.49   21.51
  -1  -6  25  251.23   22.85
  -1  -6  25  204.25   22.22
  -1  -6  24    2.03    5.11
  -1  -6  24    9.64    9.06
  -1  -6  23   68.52   12.65
  -1  -6  23   58.90    9.69
  -1  -6  22  105.31   13.80
  -1  -6  22   60.50    9.92
  -1  -6  21   91.47   12.55
  -1  -6  21   51.44    9.38
  -1  -6  20   20.25    9.06
  -1  -6  20   -1.20    6.04
  -1  -6  19    0.43    7.98
  -1  -6  19   13.55    6.61
  -1  -6  18    8.60    6.67
  -1  -6  18    4.95    7.97
  -1  -6  17   69.29    9.45
  -1  -6  17   69.29   10.56
  -1  -6  17   46.00    7.49
  -1  -6  17   61.72    9.68
  -1  -6  16  124.93   14.20
  -1  -6  16  105.44   12.42
  -1  -6  16  128.93   13.95
  -1  -6  16  155.99   14.16
  -1  -6  15  545.75   55.25
  -1  -6  15  727.48   56.24
  -1  -6  15  715.99   56.37
  -1  -6  15  756.91   56.36
  -1  -6  14    9.85    5.89
  -1  -6  14    3.08    5.59
  -1  -6  14   13.06    6.22
  -1  -6  14   11.49    4.79
  -1  -6  13  623.20   47.62
  -1  -6  13  602.28   47.38
  -1  -6  13  576.82   47.43
  -1  -6  13  481.15   46.70
  -1  -6  12  231.03   20.91
  -1  -6  12  224.99   21.01
  -1  -6  12  239.67   21.16
  -1  -6  12  239.37   34.00
  -1  -6  12  224.24   20.58
  -1  -6  11   53.36    7.22
  -1  -6  11   60.15    7.71
  -1  -6  11   49.04    7.47
  -1  -6  11   41.50    6.51
  -1  -6  10   -2.28   11.55
  -1  -6  10   -1.95    4.39
  -1  -6  10    7.17    5.06
  -1  -6  10    4.06    4.84
  -1  -6  10    7.99    4.33
  -1  -6   9  457.90   47.53
   1   6  -9  400.92   51.83
  -1  -6   9  411.95   34.10
  -1  -6   9  433.84   34.45
  -1  -6   9  364.19   34.16
  -1  -6   9  433.14   43.25
  -1  -6   9  403.43   34.56
   1   6  -8  195.65   16.49
  -1  -6   8  171.23   16.28
  -1  -6   8  169.63   16.50
   1   6  -8  223.48   34.08
  -1  -6   8  200.10   28.71
  -1  -6   8  175.53   16.66
  -1  -6   8  186.16   17.02
  -1  -6   8  229.06   26.85
  -1  -6   7   23.21    4.98
   1   6  -7   29.85   15.59
  -1  -6   7   25.51   12.09
  -1  -6   7   26.78    5.15
  -1  -6   7   14.22   12.49
  -1  -6   6  472.05   50.84
  -1  -6   6  467.48   39.11
   1   6  -6  469.13   55.48
   1   6  -5 2844.32  232.25
  -1  -6   5 2653.25  214.16
   1   6  -4   17.47   14.28
   1   6  -3 1931.29  170.19
   1   6  -2  920.95   88.26
   1   6  -1  470.19   50.98
   1   6   0    1.83   10.94
   1   6   1   19.79   11.68
   1   6   2  117.30   19.14
   1   6   3   27.11   10.96
   1   6   4  429.52   33.88
   1   6   4  377.11   41.45
   1   6   4  326.02   37.92
  -1  -6  -4  392.41   45.07
   1   6   5 1989.73  142.96
   1   6   5 1778.44  150.84
   1   6   5 1357.76  144.45
  -1  -6  -5 1967.38  156.16
   1   6   5 1836.97  142.40
   1   6   5 1694.31  142.27
  -1  -6  -6   39.57   14.63
   1   6   6   57.23    6.61
   1   6   6   71.42    6.82
   1   6   6   50.93    5.99
   1   6   6   62.08    6.32
   1   6   6   28.15   10.15
   1   6   7  518.02   47.67
  -1  -6  -7  611.35   61.00
   1   6   7  555.88   47.71
   1   6   7  594.97   47.79
   1   6   7  663.65   48.40
   1   6   8  463.61   36.61
   1   6   8  388.49   36.40
  -1  -6  -8  470.36   49.95
   1   6   8  425.65   36.43
   1   6   8  431.39   36.47
   1   6   8  464.93   36.99
  -1  -6  -9  510.16   54.22
   1   6   9  498.77   41.04
   1   6   9  478.54   40.72
   1   6   9  517.83   40.70
   1   6   9  464.14   40.80
   1   6   9  469.55   40.63
  -1  -6 -10   17.22   13.94
   1   6  10   26.69    4.94
   1   6  10   30.84    6.73
   1   6  10   20.55    6.03
   1   6  10   34.67    6.16
   1   6  11  190.40   17.26
   1   6  11  189.25   17.31
   1   6  11  173.01   17.16
  -1  -6 -11  170.83   29.55
   1   6  12   30.35    6.80
   1   6  12   38.63    7.30
  -1  -6 -12   40.90   15.75
   1   6  12   33.43    6.76
   1   6  12   29.55    6.23
   1   6  13  357.81   35.16
   1   6  13  452.42   35.71
   1   6  13  433.55   35.56
   1   6  13  416.72   35.57
   1   6  13  404.59   35.19
   1   6  13  428.89   35.15
   1   6  14  501.25   41.27
   1   6  14  444.49   40.77
   1   6  14  493.37   40.70
   1   6  14  463.53   40.64
   1   6  14  516.73   41.25
   1   6  14  486.65   41.12
   1   6  15  624.19   51.76
   1   6  15  638.74   52.11
   1   6  15  683.84   52.39
   1   6  15  518.11   51.35
   1   6  15  638.59   51.98
   1   6  15  668.49   52.34
   1   6  16   -3.23    6.05
   1   6  16    6.75    7.10
   1   6  16    4.25    4.30
   1   6  16   -2.04    6.79
   1   6  16   -2.82    7.35
   1   6  16   -3.33    4.86
   1   6  17  479.10   37.65
   1   6  17  444.11   37.74
   1   6  17  450.71   37.29
   1   6  17  476.40   37.74
   1   6  17  357.65   36.35
   1   6  18  142.70   14.54
   1   6  18  113.31   14.56
   1   6  18  120.74   14.80
   1   6  18  129.25   14.53
   1   6  19   12.94    9.13
   1   6  19   18.34    8.91
   1   6  19   18.49    9.24
   1   6  19   26.07    7.86
   1   6  20   -2.48    8.69
   1   6  20   14.00    9.08
   1   6  20    3.27    7.31
   1   6  20    2.12    9.10
   1   6  21   78.24   12.42
   1   6  21   66.82   11.35
   1   6  21   62.53   10.53
   1   6  21   63.82   11.64
   1   6  22   82.11   12.30
   1   6  22   73.36   10.76
   1   6  22   60.58   11.46
   1   6  22   70.36   12.31
   1   6  23   12.35   10.34
   1   6  23   18.80    7.78
   1   6  23   31.39    9.49
   1   6  23   35.54   10.15
   1   6  24  287.44   26.77
   1   6  24  288.41   26.09
   1   6  24  254.98   27.17
   1   6  24  296.67   26.54
   1   6  25  692.84   56.13
   1   6  25  693.00   56.76
   1   6  25  697.72   56.20
   1   6  25  597.38   55.61
   1   6  26    0.33    5.98
   1   6  26    1.91    8.97
   1   6  26    7.98    8.36
   1   6  27  232.01   21.10
   1   6  27  242.24   20.26
   1   6  27  176.60   19.08
   1   6  28   73.35   11.27
   1   6  28   79.52   10.86
   1   6  29   17.80    7.27
   1   6  29   20.76    6.47
   1   6  30   -0.25    5.76
   1   6  31    7.93    4.87
   1   6  32   24.14    4.64
  -1  -7  30    1.37    4.18
  -1  -7  29    2.17    3.77
  -1  -7  29    3.19    5.69
  -1  -7  28    1.77    6.18
  -1  -7  28   -0.29    6.78
  -1  -7  28    2.61    6.03
  -1  -7  27  105.64   13.18
  -1  -7  27   97.89   12.39
  -1  -7  27  105.40   12.28
  -1  -7  25   -1.16    9.11
  -1  -7  25    5.39    5.33
  -1  -7  24    6.53    5.79
  -1  -7  24   16.03    9.28
  -1  -7  23  149.99   16.68
  -1  -7  23  122.32   14.35
  -1  -7  22   22.41    7.32
  -1  -7  22   30.34    9.75
  -1  -7  21   30.23    7.81
  -1  -7  21   22.25    9.15
  -1  -7  20   13.33    9.09
  -1  -7  20   17.70    9.40
  -1  -7  20   20.28    7.16
  -1  -7  19   38.50   10.30
  -1  -7  19   25.51    8.32
  -1  -7  19   38.10    9.07
  -1  -7  18   20.98    8.50
  -1  -7  18   22.14    8.31
  -1  -7  18   16.87    7.55
  -1  -7  18   12.78    5.30
  -1  -7  17  557.84   53.73
  -1  -7  17  704.29   55.22
  -1  -7  17  643.96   54.68
  -1  -7  17  729.21   55.06
  -1  -7  16  288.69   24.80
  -1  -7  16  214.47   23.44
  -1  -7  16  289.77   24.82
  -1  -7  16  290.41   25.19
  -1  -7  15   16.32    7.54
  -1  -7  15    7.11    6.27
  -1  -7  15    1.42    4.98
  -1  -7  15   11.82    6.71
  -1  -7  14  233.34   20.13
  -1  -7  14  221.98   19.59
  -1  -7  14  207.30   19.59
  -1  -7  14  167.45   18.60
  -1  -7  13  820.97   69.70
  -1  -7  13  812.11   69.63
  -1  -7  13  876.58   70.04
  -1  -7  13  873.50   70.12
  -1  -7  12   67.75    9.05
  -1  -7  12   74.38    9.10
  -1  -7  12   54.12    8.74
  -1  -7  12   65.80    8.47
  -1  -7  11   10.99    5.57
  -1  -7  11   15.58    5.69
  -1  -7  11   13.69    5.07
  -1  -7  11   11.54    6.15
  -1  -7  10   -5.45   10.79
  -1  -7  10    8.02    4.69
  -1  -7  10    4.95    5.18
  -1  -7  10    9.61    4.94
  -1  -7  10    4.95    5.60
  -1  -7   9  115.78   25.41
  -1  -7   9  140.54   13.84
  -1  -7   9  156.82   14.41
  -1  -7   9  145.72   14.50
   1   7  -8   24.28   15.13
  -1  -7   8    3.55    4.87
  -1  -7   8    5.08   11.08
  -1  -7   8   10.14    9.61
  -1  -7   8    5.30    4.61
  -1  -7   8    8.20    4.12
  -1  -7   7 1528.20  127.48
   1   7  -7 1697.72  127.87
  -1  -7   7 1515.71  127.82
  -1  -7   7 1563.60  140.12
  -1  -7   7 1698.25  144.25
   1   7  -7 1550.04  147.39
  -1  -7   6 1192.91   93.75
  -1  -7   6 1089.49   93.10
   1   7  -6 1214.23   93.66
  -1  -7   6 1137.65  108.11
  -1  -7   6 1120.10   93.70
   1   7  -6 1234.93  113.33
  -1  -7   5  293.14   27.23
  -1  -7   5  327.78   27.25
   1   7  -5  315.04   27.10
   1   7  -5  344.70   43.51
   1   7  -4  202.99   18.41
  -1  -7   4  220.82   18.56
   1   7  -4  186.96   17.88
  -1  -7   4  198.68   18.31
   1   7  -4  201.58   31.99
   1   7  -3 1221.39  100.34
   1   7  -3 1347.55  116.94
   1   7  -3 1235.28  100.18
   1   7  -2  154.71   15.19
   1   7  -2  149.24   26.61
   1   7  -2  161.90   15.00
   1   7  -2  165.96   15.17
   1   7  -1   16.17    5.13
   1   7  -1   19.11    4.98
   1   7  -1   21.66    5.10
   1   7   0    2.40    4.15
   1   7   0   -6.01   10.38
   1   7   0    6.79    4.46
   1   7   1   16.39    5.95
   1   7   1   29.38    5.82
   1   7   1   25.66    5.31
   1   7   1   26.05    5.41
   1   7   2   49.97    6.81
   1   7   2   29.38   11.68
   1   7   2   30.86    6.75
   1   7   2   28.27    5.92
   1   7   2   38.67    6.35
   1   7   3 1360.54  121.68
   1   7   3 1642.28  122.71
   1   7   3 1578.35  122.57
   1   7   3 1503.41  122.10
   1   7   3 1155.41  127.14
   1   7   3 1683.35  122.41
   1   7   4  903.34   65.43
   1   7   4  805.30   65.16
   1   7   4  755.19   64.79
  -1  -7  -4  790.12   79.24
   1   7   4  857.88   65.56
   1   7   4  719.52   73.87
   1   7   5   39.37    6.70
  -1  -7  -5   49.51   15.84
   1   7   5   26.57   10.32
   1   7   5   56.20    7.65
   1   7   5   38.41    6.20
   1   7   6  218.66   19.36
   1   7   6  228.68   19.83
  -1  -7  -6  205.68   31.52
   1   7   6  243.57   19.64
   1   7   6  193.21   18.94
   1   7   7  674.15   61.07
   1   7   7  726.18   61.18
   1   7   7  829.53   61.65
  -1  -7  -7  771.76   76.63
   1   7   7  706.13   61.14
   1   7   7  821.64   61.98
   1   7   8   56.39    7.87
   1   7   8   51.61    8.00
   1   7   8   52.92    7.23
   1   7   8   49.81    7.73
  -1  -7  -8   35.17   16.18
   1   7   8   45.09    7.37
   1   7   9    5.64    5.05
  -1  -7  -9  -11.22   13.28
   1   7   9   12.20    4.76
   1   7   9    5.82    5.46
   1   7   9    2.49    5.61
   1   7   9   10.81    6.29
   1   7  10   10.70    6.04
   1   7  10   12.32    4.41
   1   7  10   11.78    6.29
   1   7  10   15.19    5.78
   1   7  10   14.03    5.74
   1   7  11   86.45   10.26
   1   7  11   82.87   10.02
   1   7  11   69.55    8.70
   1   7  11   81.36    9.91
   1   7  12   51.33    8.85
   1   7  12   56.61    8.14
   1   7  12   46.75    9.12
   1   7  13 1175.72   99.00
   1   7  13 1176.15   99.16
   1   7  13 1204.48   98.93
   1   7  13 1288.76   99.13
   1   7  14  440.63   36.98
   1   7  14  424.46   37.14
   1   7  14  417.93   37.26
   1   7  14  463.06   37.52
   1   7  14  405.89   37.00
   1   7  15   -1.13    6.64
   1   7  15    0.75    5.01
   1   7  15   -1.47    7.75
   1   7  15   -5.71    7.79
   1   7  15    5.23    4.98
   1   7  16  274.10   22.84
   1   7  16  241.19   22.74
   1   7  16  197.37   21.33
   1   7  16  213.26   21.29
   1   7  16  244.37   22.38
   1   7  16  256.72   22.03
   1   7  17  367.86   33.45
   1   7  17  334.19   32.45
   1   7  17  436.18   33.84
   1   7  17  318.33   32.22
   1   7  17  417.45   33.59
   1   7  17  419.45   32.93
   1   7  18    9.21    8.63
   1   7  18   -5.22    5.11
   1   7  18   -7.36    9.08
   1   7  18    3.76    7.77
   1   7  19   20.00    8.85
   1   7  19    6.37    8.90
   1   7  19   42.38    9.38
   1   7  19   17.18    9.00
   1   7  20   15.00    8.45
   1   7  20   12.09    8.96
   1   7  20   -4.26    9.64
   1   7  20   29.49    9.06
   1   7  21   82.63   13.54
   1   7  21   95.04   12.47
   1   7  21   82.68   12.07
   1   7  21   81.34   12.40
   1   7  22    7.57    7.62
   1   7  22   15.19    8.53
   1   7  22   -8.48   10.13
   1   7  23  227.01   21.60
   1   7  23  203.00   22.31
   1   7  23  228.63   21.87
   1   7  24  198.18   20.09
   1   7  24  201.92   19.26
   1   7  24  165.36   18.49
   1   7  25   62.98    9.98
   1   7  25   42.06   10.74
   1   7  25   45.48    8.70
   1   7  26   49.10    9.66
   1   7  26   53.44    8.63
   1   7  26   60.21   10.64
   1   7  27  115.18   12.61
   1   7  27  136.58   14.22
   1   7  28    1.14    6.60
   1   7  28    6.56    4.15
   1   7  29    5.89    6.03
   1   7  30   17.63    5.59
   1   7  31   33.69    4.98
   1   7  31    8.95    3.83
  -1  -8  28   29.58    5.67
  -1  -8  27  148.13   15.10
  -1  -8  25   51.23    7.87
  -1  -8  24   82.12   11.52
  -1  -8  24   60.02    9.53
  -1  -8  23   51.34    8.86
  -1  -8  23   47.98   10.46
  -1  -8  22    6.96    8.46
  -1  -8  22  -12.04    8.89
  -1  -8  22    1.59    6.56
  -1  -8  21   17.42    9.11
  -1  -8  21   12.80    8.24
  -1  -8  21    5.84    7.04
  -1  -8  20    9.05    8.84
  -1  -8  20    9.06    8.36
  -1  -8  20    5.18    7.26
  -1  -8  19    7.69    8.66
  -1  -8  19    3.08    7.41
  -1  -8  19   11.65    8.25
  -1  -8  19    9.16    4.97
  -1  -8  18  146.83   15.64
  -1  -8  18  157.64   15.63
  -1  -8  18  109.15   13.60
  -1  -8  18  140.47   15.84
  -1  -8  17  691.53   56.22
  -1  -8  17  562.47   55.04
  -1  -8  17  661.09   55.82
  -1  -8  17  773.08   56.53
  -1  -8  16  126.97   14.27
  -1  -8  16  121.86   14.17
  -1  -8  16  103.94   12.62
  -1  -8  16  115.05   13.67
  -1  -8  15  214.58   22.34
  -1  -8  15  242.23   22.36
  -1  -8  15  252.43   23.41
  -1  -8  15  255.30   23.15
  -1  -8  14  371.05   31.47
  -1  -8  14  346.64   31.08
  -1  -8  14  345.05   30.73
  -1  -8  14  329.67   30.61
  -1  -8  13  275.24   26.42
  -1  -8  13  299.50   27.30
  -1  -8  13  319.12   26.88
  -1  -8  13  295.51   26.93
  -1  -8  12    3.56    5.76
  -1  -8  12    4.40    5.11
  -1  -8  12    7.95    6.92
  -1  -8  12   -0.33    5.52
  -1  -8  11    5.67    5.75
  -1  -8  11    6.11    5.49
  -1  -8  11    3.46    6.35
  -1  -8  11   13.38    5.43
  -1  -8  10    4.83    4.74
  -1  -8  10    6.60    5.60
  -1  -8  10    2.84    5.26
  -1  -8   9    3.48    5.08
  -1  -8   9   -0.59    5.44
  -1  -8   9   -1.58    4.49
  -1  -8   8  197.79   17.54
  -1  -8   8  167.46   18.14
  -1  -8   8  194.54   17.95
  -1  -8   7 1203.76   89.47
  -1  -8   7 1097.25   89.39
  -1  -8   7  927.46  101.51
  -1  -8   7 1028.18   88.55
  -1  -8   6  106.92   11.89
  -1  -8   6   84.30   20.52
  -1  -8   6  123.46   11.84
  -1  -8   6   99.41   10.53
  -1  -8   5  432.92   37.75
   1   8  -5  418.75   37.56
  -1  -8   5  486.34   37.99
   1   8  -5  381.03   52.77
   1   8  -4  775.20   61.55
  -1  -8   4  714.42   61.44
   1   8  -4  695.85   77.68
  -1  -8   3  522.59   44.63
   1   8  -3  577.45   44.87
   1   8  -2    6.46    5.01
   1   8  -2   18.07   11.62
  -1  -8   2   14.54    5.11
  -1  -8   2   11.06    5.25
   1   8  -2   10.95    4.85
   1   8  -1   28.03    5.73
  -1  -8   1   22.61    5.69
   1   8  -1   28.36    5.79
   1   8  -1    9.45   11.07
   1   8   0   54.53    7.58
   1   8   0   42.36   13.88
   1   8   0   51.03    7.53
   1   8   1   45.70    6.80
   1   8   1   41.79    6.91
   1   8   1   26.81    5.18
   1   8   1   39.76    6.72
   1   8   2  353.39   32.53
   1   8   2  370.09   32.89
   1   8   2  345.38   31.82
   1   8   2  448.62   33.27
   1   8   2  418.46   32.85
   1   8   3  926.48   73.01
   1   8   3  941.35   73.30
   1   8   3  829.55   72.28
   1   8   3  862.34   72.74
   1   8   3  988.66   73.46
   1   8   4   19.34    5.29
   1   8   4   22.75    5.86
   1   8   4   24.40    7.12
   1   8   4   21.97    5.88
   1   8   5  428.71   37.03
   1   8   5  395.40   36.53
   1   8   5  482.32   37.47
   1   8   5  446.16   37.09
   1   8   6  418.88   35.84
   1   8   6  419.66   35.88
   1   8   6  355.27   35.27
   1   8   6  482.11   36.35
   1   8   6  448.57   36.38
   1   8   7   45.10    8.22
   1   8   7   47.62    7.90
   1   8   7   41.50    7.56
   1   8   8   24.04    6.58
   1   8   8   25.77    6.93
   1   8   8   14.78    5.86
   1   8   9   72.22    9.90
   1   8   9   78.84    9.27
   1   8   9   96.69   10.56
   1   8  10  243.15   22.24
   1   8  10  237.12   22.74
   1   8  10  241.33   22.59
   1   8  10  267.79   23.23
   1   8  11    6.35    6.49
   1   8  11    3.24    7.28
   1   8  11    2.72    6.68
   1   8  11    6.91    6.17
   1   8  12  293.32   27.08
   1   8  12  314.23   27.29
   1   8  12  296.93   27.02
   1   8  12  307.71   27.17
   1   8  12  279.56   26.64
   1   8  13  749.33   59.44
   1   8  13  718.67   59.34
   1   8  13  612.59   59.16
   1   8  13  763.09   59.59
   1   8  14   64.10    9.97
   1   8  14   70.23   11.45
   1   8  14   88.63   11.68
   1   8  14   70.25    9.66
   1   8  15  224.14   21.47
   1   8  15  246.11   21.84
   1   8  15  187.57   20.45
   1   8  15  221.91   20.68
   1   8  16  281.82   25.95
   1   8  16  288.36   26.71
   1   8  16  274.16   26.46
   1   8  16  294.07   27.01
   1   8  17   15.26    6.19
   1   8  17   11.71    8.40
   1   8  17    7.92    9.59
   1   8  17   17.89    9.44
   1   8  18   62.87    9.20
   1   8  18   82.15   12.58
   1   8  18   58.77   11.56
   1   8  18   79.66   11.97
   1   8  19    1.54    8.85
   1   8  19    5.75    8.76
   1   8  19    6.40    9.51
   1   8  20   30.26   10.54
   1   8  20   47.83   10.33
   1   8  20   45.76   10.16
   1   8  21    1.68    9.81
   1   8  21    8.16    8.95
   1   8  21    1.73    8.06
   1   8  22   50.09   10.06
   1   8  22   48.60   11.47
   1   8  22   48.84   10.51
   1   8  23  203.42   19.83
   1   8  23  198.08   19.86
   1   8  23  189.48   20.41
   1   8  24   34.73    9.84
   1   8  24   37.38    8.63
   1   8  25   11.97    8.41
   1   8  25   16.44    6.99
   1   8  26   14.90    7.65
   1   8  26   12.11    6.14
   1   8  27   11.83    7.02
   1   8  27    3.23    5.11
   1   8  28   35.91    7.01
   1   8  28   -3.28    3.67
   1   8  29   39.38    6.37
   1   8  29    7.11    4.79
   1   8  30   29.06    4.93
   1   8  30   19.50    4.33
  -1  -9  27   17.12    5.09
  -1  -9  25  139.35   14.97
  -1  -9  25  184.92   16.28
  -1  -9  24   39.86    7.67
  -1  -9  24   60.40    9.13
  -1  -9  23   -1.38    6.03
  -1  -9  23   -4.87    8.01
  -1  -9  22    8.39    7.72
  -1  -9  22    4.16    6.80
  -1  -9  21   26.66    7.98
  -1  -9  21   26.84    9.10
  -1  -9  20   16.55    7.64
  -1  -9  20    6.78    4.97
  -1  -9  19  167.73   17.23
  -1  -9  19  198.94   18.90
  -1  -9  19  174.33   18.86
  -1  -9  18  283.58   24.81
  -1  -9  18  260.41   24.61
  -1  -9  18  232.98   23.28
  -1  -9  17   66.94   10.37
  -1  -9  17   42.71    8.19
  -1  -9  17   48.24   10.23
  -1  -9  16   66.33    9.52
  -1  -9  16   42.50    8.41
  -1  -9  16   54.94    9.92
  -1  -9  16   60.00   10.61
  -1  -9  15  272.05   24.43
  -1  -9  15  244.54   23.22
  -1  -9  15  227.42   23.09
  -1  -9  15  255.89   23.68
  -1  -9  14   84.38   11.36
  -1  -9  14  100.39   12.31
  -1  -9  14  108.23   13.09
  -1  -9  14   92.06   11.94
  -1  -9  13   -2.66    4.41
  -1  -9  13    4.29    6.62
  -1  -9  13   -1.06    5.90
  -1  -9  13    1.24    5.64
  -1  -9  13    4.85    7.49
  -1  -9  12   31.34    7.31
  -1  -9  12   27.95    7.67
  -1  -9  11   12.99    6.47
  -1  -9  11   22.94    6.73
  -1  -9  10   15.96    6.59
  -1  -9   9  249.53   21.46
  -1  -9   9  207.46   20.53
  -1  -9   9  220.20   21.63
  -1  -9   8  356.44   31.17
  -1  -9   8  389.35   31.16
  -1  -9   8  316.66   30.08
  -1  -9   7  122.27   13.37
  -1  -9   7  117.79   13.54
  -1  -9   6   55.19    8.81
  -1  -9   6   58.36    8.91
  -1  -9   5  317.81   28.50
  -1  -9   4   69.93    9.70
  -1  -9   3    0.69    5.54
   1   9  -2   14.04    5.89
  -1  -9   2   10.76    5.94
  -1  -9   2   17.75    5.76
  -1  -9   1  170.69   16.40
  -1  -9   1  159.93   16.32
  -1  -9   0   44.75    7.38
  -1  -9   0   42.59    7.36
   1   9   0   35.09    7.29
   1   9   1  563.05   42.67
   1   9   1  478.48   42.08
   1   9   1  486.51   42.40
  -1  -9  -1  501.69   41.92
  -1  -9  -1  532.76   42.41
   1   9   1  449.95   41.09
   1   9   2  857.41   66.52
   1   9   2  799.38   66.31
  -1  -9  -2  796.30   65.67
   1   9   2  723.49   65.11
   1   9   2  857.80   66.21
  -1  -9  -3  199.23   17.67
   1   9   3  166.84   18.31
   1   9   3  202.08   18.56
   1   9   3  196.22   18.54
   1   9   3  198.53   18.37
   1   9   3  174.88   17.28
   1   9   4  154.02   14.87
   1   9   4  132.63   15.00
   1   9   4  139.78   14.69
   1   9   4  136.35   13.88
   1   9   5  400.96   35.93
   1   9   5  441.84   36.27
   1   9   5  442.49   36.18
   1   9   5  387.25   35.30
   1   9   6    2.10    6.13
   1   9   6    6.39    5.47
   1   9   6    8.07    5.54
   1   9   6    7.46    5.95
   1   9   7   60.71    9.50
   1   9   7   62.08    9.83
   1   9   7   50.46    8.35
   1   9   7   59.04    9.00
   1   9   7   52.91    8.27
   1   9   8    2.18    6.04
   1   9   8    0.37    5.26
   1   9   8   -1.19    6.26
   1   9   8    4.11    6.00
   1   9   8   15.40    8.54
   1   9   9  378.08   29.43
   1   9   9  322.37   29.02
   1   9   9  303.47   29.03
   1   9   9  287.81   28.33
   1   9  10  155.46   17.42
   1   9  10  144.12   17.68
   1   9  11   97.77   13.19
   1   9  11  107.48   13.14
   1   9  11  115.56   13.76
   1   9  11  147.70   15.03
   1   9  12  569.84   46.44
   1   9  12  539.94   46.24
   1   9  12  518.53   46.17
   1   9  12  527.30   46.47
   1   9  13  310.44   27.34
   1   9  13  284.13   26.65
   1   9  13  274.24   26.92
   1   9  14   21.11    9.37
   1   9  14   12.49    6.97
   1   9  15  147.31   16.98
   1   9  15  147.23   15.74
   1   9  16   -5.03    9.20
   1   9  16    8.07    6.49
   1   9  17   -7.21    9.54
   1   9  17    6.28    6.09
   1   9  18    0.42    9.26
   1   9  18    4.05    5.89
   1   9  18   -3.60    8.41
   1   9  19   38.58   10.92
   1   9  19   38.78   10.25
   1   9  20   56.23   10.84
   1   9  20   40.45   11.18
   1   9  21   36.96    9.54
   1   9  21   38.70   10.34
   1   9  22  144.96   17.14
   1   9  22  159.05   16.65
   1   9  23   23.43    8.48
   1   9  23   61.93   10.53
   1   9  24   17.98    7.60
   1   9  24   69.25   10.39
   1   9  25    9.65    6.47
   1   9  25    7.04    6.93
   1   9  26    2.85    5.50
   1   9  26   -5.64    5.90
   1   9  27   -2.52    4.38
   1   9  27    1.89    5.28
   1   9  28   13.77    3.54
   1   9  28   17.60    4.84
   1   9  28   24.33    5.75
   1   9  29   50.12    5.90
   1   9  29   42.66    5.64
  -1 -10  24   -4.89    4.93
  -1 -10  23    8.15    5.81
  -1 -10  22    0.69    7.13
  -1 -10  22    9.87    6.40
  -1 -10  21    6.99    7.41
  -1 -10  21   12.65    7.34
  -1 -10  20    6.36    7.31
  -1 -10  20   13.95    7.47
  -1 -10  20    2.84    4.61
  -1 -10  19  247.10   21.49
  -1 -10  19  248.27   21.73
  -1 -10  18  176.27   18.10
  -1 -10  18  152.19   16.82
  -1 -10  18  197.96   18.57
  -1 -10  17    1.81    8.25
  -1 -10  17   -1.25    7.33
  -1 -10  17    4.04    5.72
  -1 -10  16  134.10   14.78
  -1 -10  16  111.98   13.64
  -1 -10  16  103.69   12.97
  -1 -10  15  138.64   15.30
  -1 -10  15  117.44   13.93
  -1 -10  15  103.33   13.31
  -1 -10  14   19.25    7.37
  -1 -10  14   18.40    7.09
  -1 -10  14   10.14    4.94
  -1 -10  13    8.17    6.59
  -1 -10  13   10.95    5.25
  -1 -10  13   15.82    7.06
  -1 -10  12   22.76    7.45
  -1 -10  12   30.68    7.38
  -1 -10  11    0.87    5.96
  -1 -10  11    3.56    5.88
  -1 -10  10  101.50   11.76
  -1 -10  10   75.09   10.43
  -1 -10  10   92.06   12.49
  -1 -10   9  187.85   19.59
  -1 -10   9  205.33   20.33
  -1 -10   8   68.28   11.28
  -1 -10   8   89.72   11.33
  -1 -10   7   46.18    9.19
  -1 -10   7   28.67    8.01
  -1 -10   6   99.49   12.36
  -1 -10   6   88.64   11.96
  -1 -10   5   -6.09    6.41
  -1 -10   4   60.61    9.95
  -1 -10   3   30.94    7.75
  -1 -10   3   45.11    8.54
  -1 -10   2  244.85   24.82
  -1 -10   2  306.51   25.54
  -1 -10   1  218.07   20.61
  -1 -10   1  204.49   20.06
  -1 -10   0  139.41   14.78
  -1 -10   0  145.89   15.34
   1  10   1  888.93   81.25
  -1 -10  -1 1082.92   82.91
  -1 -10  -1 1051.98   82.24
   1  10   1 1054.79   82.56
  -1 -10  -2  555.39   45.78
  -1 -10  -2  530.09   44.97
   1  10   2  509.11   44.51
   1  10   2  547.33   45.59
   1  10   3   45.88    7.18
  -1 -10  -3   45.89    8.09
  -1 -10  -3   53.58    7.62
   1  10   3   38.89    8.40
   1  10   4  263.70   25.16
  -1 -10  -4  290.03   26.17
   1  10   4  307.48   26.31
   1  10   5   77.88    9.44
   1  10   5   44.17   10.55
   1  10   5   77.46   10.27
  -1 -10  -5   77.06   10.04
  -1 -10  -6   16.31    6.43
   1  10   6   18.62    6.68
   1  10   6   20.61    7.38
   1  10   7   19.81    6.88
  -1 -10  -7   23.99    6.43
   1  10   7   27.52    7.81
   1  10   8  265.28   24.46
   1  10   8  283.94   24.87
  -1 -10  -8  232.71   23.47
   1  10   8  258.58   24.00
   1  10   9  221.93   19.75
   1  10   9  183.37   18.74
   1  10   9  194.31   18.24
   1  10  10    1.84    7.38
   1  10  10    1.36    7.03
  -1 -10 -10    0.74    4.86
   1  10  10   -0.81    6.90
   1  10  11  402.01   33.93
   1  10  11  428.70   33.72
   1  10  11  461.75   34.29
   1  10  11  401.45   33.37
   1  10  12  349.77   31.21
   1  10  12  319.16   31.43
   1  10  12  353.20   31.35
   1  10  12  347.80   31.93
   1  10  13    3.51    7.72
   1  10  13   -5.96    6.96
   1  10  13   -6.36    9.09
   1  10  14   36.65   10.47
   1  10  14   43.81   10.31
   1  10  14   50.98    9.47
   1  10  15    8.47    9.41
   1  10  15   16.58    7.19
   1  10  15    9.46    8.77
   1  10  16   40.13   12.33
   1  10  16   12.76    7.21
   1  10  17  101.28   14.55
   1  10  17   75.75   11.13
   1  10  18  171.88   18.91
   1  10  18  249.82   22.13
   1  10  19   64.73   12.70
   1  10  19   46.27   10.86
   1  10  20   47.67   10.30
   1  10  20   57.46   11.84
   1  10  21  170.17   18.63
   1  10  21  198.61   19.57
   1  10  22   74.24   11.96
   1  10  22   63.24   10.27
   1  10  23   16.61    8.48
   1  10  23    8.90    6.99
   1  10  24   56.83    9.14
   1  10  24   25.56    7.28
   1  10  25    4.96    5.89
   1  10  25   -0.25    5.19
   1  10  26    5.66    4.82
   1  10  26   16.76    5.34
   1  10  26   19.12    5.93
   1  10  27   14.01    4.34
   1  10  27   13.00    4.63
   1  10  27   12.66    3.73
   1  10  28   75.54    7.54
  -1 -11  25    6.80    4.08
  -1 -11  24    8.10    5.08
  -1 -11  24   -2.99    3.72
  -1 -11  23   12.06    5.16
  -1 -11  22   22.10    6.64
  -1 -11  21   19.41    6.90
  -1 -11  20   76.18    9.46
  -1 -11  20  108.47   11.48
  -1 -11  19   59.00    9.73
  -1 -11  19   50.98    7.64
  -1 -11  18   10.87    5.52
  -1 -11  18   -4.85    7.47
  -1 -11  18    6.35    6.56
  -1 -11  17   27.18    8.66
  -1 -11  17   29.03    7.65
  -1 -11  17   21.64    6.80
  -1 -11  16   42.76    8.25
  -1 -11  16   44.21    8.76
  -1 -11  16   62.17   10.64
  -1 -11  15   -2.12    6.24
  -1 -11  15   -2.95    6.42
  -1 -11  14    0.66    4.43
  -1 -11  14    2.62    6.37
  -1 -11  14    2.56    6.07
  -1 -11  13  121.91   14.01
  -1 -11  13  126.57   14.29
  -1 -11  12  133.89   13.90
  -1 -11  12  105.45   12.11
  -1 -11  12  101.33   12.17
  -1 -11  12  110.93   14.66
  -1 -11  11   93.77   13.13
  -1 -11  11   89.08   12.08
  -1 -11  10  436.99   38.96
  -1 -11  10  448.29   39.43
  -1 -11   9  261.56   24.31
  -1 -11   9  240.39   24.42
  -1 -11   8   20.81    7.90
  -1 -11   8    0.92    7.99
  -1 -11   7   54.17   10.08
  -1 -11   7   59.28   10.66
  -1 -11   6   11.09    7.62
  -1 -11   5    8.72    7.03
  -1 -11   4   -0.43    6.79
  -1 -11   3  118.15   13.65
  -1 -11   3  107.87   13.67
  -1 -11   2  245.82   24.21
  -1 -11   2  256.56   23.70
  -1 -11   1   14.20    7.25
  -1 -11   1   17.70    6.92
  -1 -11   0  428.59   36.89
  -1 -11   0  399.89   35.83
  -1 -11  -1  482.35   41.53
  -1 -11  -1  487.03   42.41
   1  11   2   17.65    5.48
  -1 -11  -2   25.44    6.44
  -1 -11  -2   22.11    7.85
   1  11   3   60.33   10.06
   1  11   3   70.04    8.85
  -1 -11  -3   66.24   10.06
   1  11   4  104.34   11.77
  -1 -11  -4  108.09   12.95
   1  11   4   96.41   12.94
   1  11   5   14.75    8.09
   1  11   5   22.13    6.94
  -1 -11  -5   13.12    6.77
  -1 -11  -6   56.75    9.26
   1  11   6   61.49   10.52
   1  11   6   54.71    9.26
   1  11   7  177.39   17.42
  -1 -11  -7  153.57   16.96
   1  11   7  184.54   18.46
   1  11   8  364.27   29.53
  -1 -11  -8  261.01   27.62
   1  11   8  282.77   28.86
   1  11   8  365.55   29.55
   1  11   8  314.76   28.25
  -1 -11  -9   23.28    6.45
   1  11   9   18.52   10.74
   1  11   9   28.27    9.52
   1  11   9   36.11    8.91
   1  11   9   31.12    8.43
   1  11  10  569.25   41.34
   1  11  10  554.69   41.46
   1  11  10  481.91   40.72
   1  11  10  481.20   40.31
   1  11  11  269.03   24.64
   1  11  11  214.89   24.93
   1  11  11  273.05   24.78
   1  11  11  262.48   25.32
   1  11  12   18.42   10.72
   1  11  12   26.50    8.45
   1  11  12   28.63    9.61
   1  11  12   26.25    9.18
   1  11  13    8.83    8.32
   1  11  13   40.88   11.67
   1  11  13   21.00    8.37
   1  11  13   34.13   10.11
   1  11  14   23.64    9.90
   1  11  14   29.00   11.18
   1  11  14   12.33    7.78
   1  11  14    7.96    8.75
   1  11  15   39.64   11.75
   1  11  15   16.01    7.71
   1  11  15   35.66    9.95
   1  11  15   28.76   10.06
   1  11  16  107.27   14.72
   1  11  16  106.18   13.93
   1  11  16   96.12   12.27
   1  11  16   90.84   13.99
   1  11  17  177.02   17.92
   1  11  17  181.58   19.61
   1  11  18  176.99   18.97
   1  11  19   52.59   11.52
   1  11  20  346.23   31.14
   1  11  21  106.53   12.92
   1  11  21   90.64   11.96
   1  11  22   -2.15    6.13
   1  11  22    4.92    7.58
   1  11  23   10.41    6.66
   1  11  23    8.21    5.73
   1  11  24   -0.95    4.95
   1  11  24   -8.96    6.00
   1  11  25   -7.56    4.86
   1  11  25    0.39    4.15
   1  11  26    5.29    3.32
   1  11  26    7.98    3.07
  -1 -12  24   11.68    3.27
  -1 -12  23    5.16    3.39
  -1 -12  23    4.50    4.04
  -1 -12  22   -0.66    4.30
  -1 -12  21   70.14    8.80
  -1 -12  20  124.44   10.67
  -1 -12  20   62.94    8.18
  -1 -12  19    3.08    4.21
  -1 -12  19   -2.92    6.51
  -1 -12  18   21.81    7.25
  -1 -12  18   30.65    5.89
  -1 -12  17   -1.88    7.30
  -1 -12  17    6.64    5.26
  -1 -12  16    5.79    5.78
  -1 -12  15   34.53    7.60
  -1 -12  14  126.59   13.49
  -1 -12  14  164.85   15.57
  -1 -12  13   69.20    8.80
  -1 -12  13   62.63   11.33
  -1 -12  13   68.36   10.55
  -1 -12  12   12.41    5.71
  -1 -12  12    7.50    7.17
  -1 -12  12   26.52    9.18
  -1 -12  11  328.97   29.93
  -1 -12  11  352.32   31.40
  -1 -12  11  341.24   30.97
  -1 -12  10  585.63   51.48
  -1 -12  10  611.04   51.50
  -1 -12   9    7.79    8.03
  -1 -12   9    8.80    7.89
  -1 -12   8  127.44   15.46
  -1 -12   8  140.62   15.76
  -1 -12   7   44.90    9.61
  -1 -12   6    2.25    7.48
  -1 -12   5   33.19    8.72
  -1 -12   4  152.88   16.24
  -1 -12   4  139.73   16.56
  -1 -12   3  157.70   17.04
  -1 -12   3  166.00   17.88
  -1 -12   2   -0.41    6.46
  -1 -12   2    6.30    8.02
  -1 -12   1  271.80   25.85
  -1 -12   1  264.56   24.72
  -1 -12   0  477.98   43.74
  -1 -12   0  566.46   45.20
  -1 -12  -1   11.60    5.80
  -1 -12  -1    5.74    7.36
  -1 -12  -2   19.40    7.95
   1  12   3   33.75    6.83
  -1 -12  -3   57.93    9.29
   1  12   4   34.66    6.90
  -1 -12  -4   21.59    7.97
   1  12   5   32.49    7.21
  -1 -12  -5   31.90    8.11
   1  12   5   27.34    8.85
   1  12   5   40.47    9.25
   1  12   6  102.73   12.26
  -1 -12  -6  103.57   12.82
   1  12   6  120.32   14.20
   1  12   7  101.98   11.79
   1  12   7   97.83   13.03
  -1 -12  -7   77.21   11.13
   1  12   8   51.99    8.99
   1  12   8   38.57    9.79
  -1 -12  -8   32.69    7.32
   1  12   9  420.59   31.54
   1  12   9  340.38   30.05
   1  12   9  356.54   31.08
   1  12  10  331.83   27.62
   1  12  10  375.53   28.74
   1  12  10  373.50   28.83
   1  12  11   -8.32    7.90
   1  12  11    6.56    7.78
   1  12  11    5.76    8.80
   1  12  12   44.74    7.18
   1  12  12   53.86   10.07
   1  12  12   59.06   10.99
   1  12  12   53.71   10.11
   1  12  13    4.16    7.60
   1  12  13   13.40    7.61
   1  12  13    8.46    8.54
   1  12  13   -9.07   10.32
   1  12  14   -5.52    8.30
   1  12  14    7.35    7.28
   1  12  14   -4.11    8.03
   1  12  14  -10.76   10.15
   1  12  15   44.17    9.31
   1  12  15   24.90   10.15
   1  12  15   38.86    8.31
   1  12  15   35.74    9.65
   1  12  16  287.85   28.93
   1  12  16  324.38   29.45
   1  12  16  349.89   29.39
   1  12  16  319.26   28.77
   1  12  17   63.45   10.54
   1  12  17   48.19   10.67
   1  12  17   74.46   10.74
   1  12  18    3.87    7.61
   1  12  18  -13.23    9.21
   1  12  19  147.84   15.74
   1  12  20  283.49   25.32
   1  12  22   28.16    6.17
   1  12  23    9.25    4.57
   1  12  24    1.34    3.25
  -1 -13  21   28.02    4.85
  -1 -13  20    8.16    4.41
  -1 -13  19   11.14    5.31
  -1 -13  19    5.27    3.15
  -1 -13  18   28.84    5.22
  -1 -13  17    7.44    4.52
  -1 -13  16   11.08    5.18
  -1 -13  15   72.41   10.15
  -1 -13  15   54.34    8.57
  -1 -13  14  167.96   16.31
  -1 -13  14  137.01   15.33
  -1 -13  13    9.11    6.39
  -1 -13  13    9.71    7.73
  -1 -13  13    8.32    4.55
  -1 -13  12  235.67   20.81
  -1 -13  12  182.58   18.85
  -1 -13  12  221.52   20.43
  -1 -13  11  143.87   15.87
  -1 -13  11  187.08   17.62
  -1 -13  11  184.02   17.83
  -1 -13  10   60.21    8.79
  -1 -13  10   59.55   10.43
  -1 -13  10   70.57   10.57
  -1 -13   9    9.27    7.83
  -1 -13   9   22.88    8.21
  -1 -13   8  168.48   17.68
   1  13  -7   19.81    5.57
  -1 -13   7   33.56    8.31
  -1 -13   6   27.78    8.44
   1  13  -6   32.06    6.58
  -1 -13   5   83.87   11.79
   1  13  -5   57.15    9.16
  -1 -13   5   81.89   10.87
   1  13  -4  158.46   16.87
  -1 -13   4  169.97   18.34
  -1 -13   4  177.68   17.45
  -1 -13   3   31.28    7.76
  -1 -13   3   26.22    8.66
   1  13  -3   28.51    7.53
  -1 -13   2  342.85   29.63
  -1 -13   2  311.65   28.29
   1  13  -2  297.86   28.59
  -1 -13   1  172.31   17.54
   1  13  -1  192.26   18.67
  -1 -13   1  175.32   19.00
   1  13   0   59.17    9.84
  -1 -13   0   46.71    7.98
  -1 -13   0   61.07   10.27
   1  13   1   10.02    7.43
  -1 -13  -1    7.96    7.59
   1  13   2   44.68    9.43
  -1 -13  -2   41.07    9.11
   1  13   3   17.17    8.19
  -1 -13  -3    0.45    6.72
   1  13   4   23.75    8.58
  -1 -13  -4   13.65    6.75
   1  13   4   13.81    5.31
   1  13   5   38.51    7.40
   1  13   5   56.88   10.15
  -1 -13  -5   45.54    8.66
  -1 -13  -6   89.72   11.64
   1  13   6   87.98   11.24
   1  13   7   22.80    6.64
  -1 -13  -7   24.72    6.55
   1  13   8  258.49   22.18
  -1 -13  -8  213.79   21.39
   1  13   9   70.13   10.93
   1  13   9   54.58    9.30
  -1 -13  -9   58.32    8.10
   1  13  10    4.42    8.03
   1  13  10   12.36    7.79
   1  13  10   13.67    6.95
   1  13  11   27.36    8.21
   1  13  11   37.81    9.15
   1  13  11   26.65    5.67
   1  13  11   33.42    9.19
   1  13  12   32.64    8.14
   1  13  12   49.42    9.17
   1  13  12   44.09    9.47
   1  13  13   -0.41    7.46
   1  13  13    1.08    6.91
   1  13  13    3.19    7.05
   1  13  14   -4.91    6.29
   1  13  14    9.11    7.28
   1  13  14   -7.50    7.28
   1  13  15   64.23   10.14
   1  13  15   61.84    9.55
   1  13  15   65.43    9.92
   1  13  16  219.45   19.33
   1  13  16  179.95   19.08
   1  13  17   12.05    6.56
   1  13  17   -0.33    6.00
   1  13  18  150.33   16.67
   1  13  18  201.08   17.02
   1  13  19   75.03    8.84
   1  13  19   60.54    8.68
   1  13  20   43.76    6.74
  -1 -14  17    5.14    3.32
  -1 -14  16   27.26    5.92
  -1 -14  16   18.34    4.58
  -1 -14  15   21.46    6.19
  -1 -14  15   21.53    5.08
  -1 -14  14    6.17    5.97
  -1 -14  14    9.59    4.95
  -1 -14  13   61.59    8.82
  -1 -14  13   50.58    7.94
  -1 -14  12  232.34   19.51
  -1 -14  12  248.53   19.70
  -1 -14  11   13.04    4.65
  -1 -14  11    5.29    6.22
  -1 -14  11    9.49    6.68
  -1 -14  10   25.79    6.25
  -1 -14  10   31.38    7.76
  -1 -14  10   21.16    7.44
  -1 -14   9   22.82    7.71
  -1 -14   9   18.49    7.21
  -1 -14   9    9.38    5.82
  -1 -14   8   16.47    6.18
  -1 -14   8   34.57    7.47
  -1 -14   7   17.33    7.02
  -1 -14   6  121.16   12.31
   1  14  -6   86.50   10.34
  -1 -14   6   93.12   12.72
  -1 -14   5   39.05    8.86
  -1 -14   5   44.88    8.13
   1  14  -5   42.41    7.02
   1  14  -4    1.02    5.23
  -1 -14   4   -0.43    7.14
  -1 -14   4    3.79    5.84
   1  14  -3   94.56   11.06
  -1 -14   3   83.88   10.56
  -1 -14   3   99.25   12.31
   1  14  -2  316.91   27.67
  -1 -14   2  305.01   27.17
  -1 -14   2  296.00   28.11
   1  14  -1    1.56    6.12
  -1 -14   1    0.85    6.82
   1  14   0   38.47    8.16
  -1 -14   0   26.77    8.28
  -1 -14  -1    8.78    6.58
   1  14   1    5.33    6.93
   1  14   2   -6.24    7.03
  -1 -14  -2   -2.46    6.41
  -1 -14  -3    8.35    6.40
   1  14   3   19.26    7.78
   1  14   4  119.47   12.60
  -1 -14  -4   74.11   10.98
   1  14   5   75.83   10.52
  -1 -14  -5   53.39    8.58
   1  14   6    3.53    5.34
  -1 -14  -6    0.34    5.08
   1  14   6    1.66    7.08
  -1 -14  -7   91.39   10.63
   1  14   7   86.19   10.70
   1  14   8  224.27   20.01
  -1 -14  -8  207.10   19.40
   1  14   9   13.84    6.10
   1  14  10   54.13    8.75
   1  14  10   33.95    7.16
   1  14  10   36.55    5.99
   1  14  11    6.15    5.88
   1  14  11    5.81    6.60
   1  14  12    9.76    5.70
   1  14  12    3.80    6.02
   1  14  13   -0.28    5.60
   1  14  13    3.24    5.76
   1  14  14    2.66    5.33
   1  14  15   19.62    5.97
   1  14  16   19.88    5.66
   1  14  17   14.53    4.90
   1  14  18   74.60    8.20
   1  14  19    5.78    3.51
  -1 -15  16   12.99    3.23
  -1 -15  15    0.32    2.66
  -1 -15  15    3.75    3.29
  -1 -15  14   30.86    4.91
  -1 -15  14   29.28    5.19
  -1 -15  13   19.76    4.95
  -1 -15  13   17.07    4.56
  -1 -15  12   27.08    5.53
  -1 -15  12   29.30    5.85
  -1 -15  11   -1.47    4.84
  -1 -15  11    4.56    4.60
  -1 -15  11    1.29    3.06
  -1 -15  10   22.34    5.62
  -1 -15  10   18.16    4.68
  -1 -15  10   21.29    5.98
  -1 -15   9   -0.24    3.97
  -1 -15   9    0.26    4.94
  -1 -15   8    0.54    4.39
  -1 -15   8    6.57    5.59
  -1 -15   7   28.84    6.17
  -1 -15   7   27.12    6.39
  -1 -15   6  128.70   13.62
  -1 -15   6  127.58   13.22
  -1 -15   6  142.47   14.36
  -1 -15   5    2.80    6.24
  -1 -15   5    2.79    4.81
  -1 -15   5   11.22    5.35
  -1 -15   4   88.91    9.93
   1  15  -4   90.07    9.89
  -1 -15   4  108.24   11.79
  -1 -15   3   34.63    7.71
   1  15  -3   45.86    6.71
   1  15  -2   36.88    6.41
  -1 -15   2   29.21    7.51
   1  15  -1    3.42    5.31
  -1 -15   1    1.41    5.82
   1  15   0   17.42    6.08
  -1 -15   0   13.18    5.98
   1  15   1    6.96    5.81
  -1 -15  -1    8.45    5.59
   1  15   2    8.43    5.67
  -1 -15  -2   12.40    5.55
  -1 -15  -3   23.98    6.24
   1  15   3   32.36    6.92
   1  15   4  286.67   20.28
  -1 -15  -4  163.07   18.59
   1  15   5    2.71    5.64
  -1 -15  -5    6.23    4.49
  -1 -15  -6   40.52    6.46
   1  15   6   68.18    8.69
   1  15   7   32.78    7.11
   1  15   8   52.06    6.57
   1  15   9   -2.73    3.35
   1  15  10    5.19    3.58
   1  15  11   -1.14    3.49
   1  15  12    4.79    3.52
   1  15  13    5.60    3.37
   1  15  14   55.49    6.24
   1  15  15    0.59    2.75
  -1 -16  12   -1.31    2.19
  -1 -16  11    4.06    2.81
  -1 -16   9   -0.14    2.43
  -1 -16   8   18.60    3.84
  -1 -16   7   12.15    4.32
  -1 -16   7    6.20    3.71
  -1 -16   6   25.22    4.92
  -1 -16   6   26.77    5.41
  -1 -16   5   11.98    4.56
  -1 -16   5    8.02    4.45
  -1 -16   4  112.62   12.33
  -1 -16   4  137.12   12.47
  -1 -16   3    6.36    4.57
  -1 -16   3    4.11    4.58
   1  16  -2    3.76    3.26
  -1 -16   2    5.12    4.47
  -1 -16   2    3.42    4.55
  -1 -16   1    4.29    4.65
   1  16  -1   -1.24    3.58
  -1 -16   1   -2.26    4.27
   1  16   0   13.01    4.34
  -1 -16   0    9.04    4.55
  -1 -16  -1    2.57    4.08
   1  16   1    3.23    4.16
   1  16   2   41.63    5.84
  -1 -16  -2   16.65    4.71
   1  16   3   25.62    5.27
  -1 -16  -3   11.03    3.89
  -1 -16  -4   51.20    7.11
   1  16   4  132.57    9.39
   1  16   5    6.39    3.28
   1  16   5    7.47    4.50
   1  16   6   92.12    9.78
   1  16   6  133.64   11.08
   1  16   7    5.09    2.58
  -1 -16 -10    5.89    2.59
  -1 -17   3   -0.73    2.33
  -1 -17   2    0.47    2.51
  -1 -17   1    1.78    2.61
   1  17   0   -1.25    2.24
  -1 -17  -2   76.66    7.69
  -1 -17  -3    4.38    2.64
  -1 -17  -4   -0.29    2.31
  -2  16   8   21.94    3.44
  -2  16   7   19.21    3.51
  -2  16   7   25.58    3.55
  -2  16   6    2.19    2.78
  -2  16   6   -0.15    2.65
  -2  16   5   46.08    5.52
   2 -16  -4    3.87    2.64
  -2  16   4   15.37    3.60
   2 -16  -3    3.08    3.08
  -2  16   3    1.26    3.25
   2 -16  -2    8.04    3.70
  -2  16   2    4.09    3.47
   2 -16  -1   28.23    4.97
   2 -16   0    1.51    3.72
   2 -16   1  134.17   12.71
  -2  16  -2   74.02    8.19
   2 -16   2   79.08    8.41
   2 -16   3   27.16    4.97
  -2  16  -3   28.05    4.79
  -2  16  -4    1.64    3.32
   2 -16   4    6.79    3.91
   2 -16   4    2.73    2.41
  -2  16  -5   71.61    6.12
   2 -16   5   30.54    4.87
   2 -16   6   11.78    3.12
  -2  16  -6   11.95    3.42
   2 -16   7    3.28    3.24
  -2  16  -7   -1.20    2.71
   2 -16   7   -1.31    2.57
   2 -16   8    2.16    2.98
   2 -16   8    2.73    2.68
  -2  16  -8    4.03    2.40
   2 -16   9   24.85    4.02
   2 -16   9   28.29    3.97
   2 -16  10    6.33    2.53
  -2  15  14    5.98    2.41
  -2  15  13    2.65    2.89
  -2  15  12    5.72    3.39
  -2  15  11    4.42    3.84
  -2  15  11    6.16    2.69
  -2  15  10   13.50    4.57
  -2  15  10   18.64    3.76
  -2  15   9  120.76   12.50
  -2  15   9  148.68   12.59
  -2  15   8   36.90    5.36
  -2  15   8   22.04    5.14
   2 -15  -7   14.51    4.09
  -2  15   7   29.96    5.22
  -2  15   7   29.40    5.21
   2 -15  -6   24.42    5.18
  -2  15   6   22.57    4.92
  -2  15   6   37.29    5.68
  -2  15   5    7.69    3.93
  -2  15   5   13.79    4.93
   2 -15  -5   11.52    4.79
   2 -15  -4   -2.17    4.42
  -2  15   4    3.58    4.73
  -2  15   3   25.57    5.84
   2 -15  -3   27.07    6.11
   2 -15  -2   33.42    6.78
  -2  15   2   45.83    7.01
   2 -15  -1   14.93    5.87
   2 -15   0   43.54    7.50
   2 -15   1  265.36   26.20
   2 -15   1  385.25   27.68
   2 -15   2   91.49   10.44
   2 -15   2  109.14   11.59
   2 -15   3   38.35    7.10
   2 -15   3   32.54    5.96
   2 -15   4   82.12    9.97
   2 -15   4   76.68    9.12
   2 -15   5  105.34   11.22
   2 -15   6   11.42    5.11
   2 -15   7   31.83    6.53
   2 -15   7   38.13    6.53
   2 -15   8   25.70    5.92
   2 -15   8   26.91    5.87
   2 -15   9    7.13    4.60
   2 -15   9   14.56    5.08
   2 -15  10    7.35    4.65
   2 -15  10   15.51    4.79
   2 -15  11  127.19   11.95
   2 -15  11  117.06   12.03
   2 -15  12   43.14    6.16
   2 -15  12   46.65    6.02
   2 -15  13    7.41    3.28
   2 -15  13    3.54    3.57
   2 -15  14   12.63    2.96
  -2  14  17   35.47    4.36
  -2  14  16    8.07    4.07
  -2  14  16   13.28    3.58
  -2  14  15    0.62    4.47
  -2  14  15    2.94    3.58
  -2  14  14    5.02    2.63
  -2  14  14    2.52    4.70
  -2  14  13   42.73    5.40
  -2  14  13   38.08    6.82
  -2  14  12    4.04    3.77
  -2  14  12   -1.05    5.46
  -2  14  11   44.00    7.67
  -2  14  11   47.23    6.52
  -2  14  10  101.31   10.84
  -2  14  10  110.85   11.87
  -2  14   9   65.41    9.17
  -2  14   9   69.08    8.48
  -2  14   8    3.59    5.88
   2 -14  -8    1.06    4.43
  -2  14   8    3.69    5.09
  -2  14   7  172.11   15.84
  -2  14   7  165.55   15.60
   2 -14  -7  140.47   15.21
   2 -14  -6   33.39    6.67
  -2  14   6   37.49    7.15
  -2  14   6   22.63    6.62
  -2  14   5    8.29    5.57
  -2  14   5   -1.28    5.49
   2 -14  -5    0.69    5.40
   2 -14  -4    4.33    5.88
  -2  14   4    4.26    6.03
  -2  14   4    0.87    5.36
  -2  14   3   82.10    9.71
   2 -14  -3   74.76   10.42
  -2  14   2   31.16    6.56
   2 -14  -2   29.80    7.87
  -2  14   1   51.82    7.31
   2 -14  -1   38.32    7.11
   2 -14   0  196.38   20.29
   2 -14   0  272.25   21.99
   2 -14   1  152.59   14.99
   2 -14   1  118.23   13.48
   2 -14   2    0.35    5.20
   2 -14   2    1.62    6.52
   2 -14   3  161.12   16.38
   2 -14   3  167.60   17.23
   2 -14   4   80.05   10.33
   2 -14   5   29.01    6.99
   2 -14   6   16.02    6.28
   2 -14   7   92.69   11.41
   2 -14   7   87.24   11.15
   2 -14   8   23.30    6.81
   2 -14   8   15.60    5.42
   2 -14   8   16.05    6.67
   2 -14   9   51.29    7.81
   2 -14   9   59.92    8.73
   2 -14   9   49.54    8.59
   2 -14  10  166.74   15.23
   2 -14  10  142.10   15.49
   2 -14  10  149.47   15.41
   2 -14  11   50.97    7.76
   2 -14  11   54.24    8.23
   2 -14  11   48.89    7.68
   2 -14  12    3.42    4.99
   2 -14  12    0.28    5.20
   2 -14  12    3.49    5.19
   2 -14  13   40.93    6.59
   2 -14  14   18.01    4.73
   2 -14  15   -0.61    3.41
   2 -14  16    5.60    4.06
   2 -14  16    3.88    2.76
   2 -14  17   34.14    5.29
   2 -14  18    2.31    2.95
   2 -14  19   17.98    3.20
  -2  13  20   44.38    5.42
  -2  13  19    2.94    3.80
  -2  13  19    2.37    2.85
  -2  13  18   29.82    5.23
  -2  13  18   45.61    6.29
  -2  13  17   48.50    6.56
  -2  13  16    7.42    4.76
  -2  13  15    3.44    3.45
  -2  13  14   45.53    6.24
  -2  13  14   44.04    8.38
  -2  13  13   34.53    8.03
  -2  13  13   22.99    5.58
  -2  13  12   35.72    8.26
  -2  13  12   28.07    6.14
  -2  13  11  308.78   27.98
  -2  13  11  336.24   28.98
  -2  13  10  108.53   13.24
  -2  13  10  110.82   12.02
  -2  13   9   36.28    7.06
   2 -13  -9   22.26    5.78
  -2  13   9   23.65    8.16
  -2  13   8   83.83   11.50
   2 -13  -8   79.02   10.26
  -2  13   8  103.64   11.15
  -2  13   7   38.51    8.00
  -2  13   7   44.48    8.95
  -2  13   6   -1.86    6.62
  -2  13   6    0.73    6.37
  -2  13   5   15.38    7.10
  -2  13   4   19.34    6.91
  -2  13   3   29.62    7.42
   2 -13  -2    4.20    4.73
  -2  13   2    9.77    6.28
   2 -13  -1  270.25   24.91
  -2  13   1  276.17   24.63
   2 -13   0  218.64   19.96
  -2  13   0  196.72   19.04
  -2  13  -1    5.54    4.87
   2 -13   1    8.66    7.72
   2 -13   1    3.27    5.70
   2 -13   2   59.41    9.74
   2 -13   2   69.21   10.72
   2 -13   3   24.01    8.18
   2 -13   3   22.39    7.29
   2 -13   4   -0.87    6.37
   2 -13   5    0.44    6.46
   2 -13   6   26.07    6.55
   2 -13   6   36.14    8.22
   2 -13   7   26.55    8.03
   2 -13   7   20.37    6.16
   2 -13   7   21.93    7.68
   2 -13   8   28.79    8.06
   2 -13   8   30.38    8.16
   2 -13   9  195.89   18.91
   2 -13   9  166.65   18.31
   2 -13   9  188.64   18.12
   2 -13  10  105.21   13.16
   2 -13  10  125.86   13.44
   2 -13  10  118.01   13.69
   2 -13  11    9.71    6.39
   2 -13  11   15.87    7.22
   2 -13  11   14.23    7.31
   2 -13  12   37.74    7.99
   2 -13  12   55.01    8.72
   2 -13  13   11.38    5.54
   2 -13  13    4.33    6.87
   2 -13  14    3.10    5.12
   2 -13  14    3.14    6.55
   2 -13  15   13.30    5.15
   2 -13  15   18.68    6.87
   2 -13  15   10.10    5.93
   2 -13  16   67.78    8.60
   2 -13  16   50.49    7.26
   2 -13  16   68.18    9.18
   2 -13  17   12.59    4.15
   2 -13  17   25.33    5.64
   2 -13  18    3.89    4.43
   2 -13  18    4.92    3.07
   2 -13  19   84.70    9.15
   2 -13  20   45.55    5.96
   2 -13  21    3.42    2.64
  -2  12  22   43.42    5.30
  -2  12  21   49.50    5.76
  -2  12  21   77.08    7.30
  -2  12  20    1.55    3.56
  -2  12  20    7.03    5.03
  -2  12  19  114.99   12.25
  -2  12  19  119.06   11.61
  -2  12  18   44.30    6.84
  -2  12  18   34.11    6.89
  -2  12  17    1.93    6.21
  -2  12  17   -3.04    5.63
  -2  12  16   -1.99    5.87
  -2  12  16    0.23    3.80
  -2  12  15   19.29    6.80
  -2  12  15   23.11    5.20
  -2  12  14   46.61    9.09
  -2  12  14   65.63    8.01
  -2  12  13    5.27    8.11
  -2  12  13    7.87    5.38
  -2  12  13    2.38    6.84
  -2  12  12  267.13   25.47
  -2  12  12  258.17   24.02
  -2  12  12  274.26   25.08
  -2  12  11  244.48   22.63
  -2  12  11  251.27   23.96
  -2  12  11  239.77   23.44
  -2  12  10   27.28    6.98
  -2  12  10   18.86    8.82
  -2  12  10   13.43    8.04
  -2  12   9  115.94   14.54
  -2  12   9  117.56   13.37
  -2  12   8   52.98   10.47
  -2  12   8   62.31    9.62
  -2  12   7    6.34    7.97
  -2  12   6    5.75    8.01
  -2  12   6   -4.15    7.24
  -2  12   5   45.93    9.26
  -2  12   5   54.02   10.05
  -2  12   4  107.76   13.16
  -2  12   4  114.42   13.89
  -2  12   3   -1.87    6.80
   2 -12  -3    0.74    4.78
  -2  12   3    8.08    6.59
  -2  12   2  132.79   13.73
   2 -12  -2  106.37   13.09
  -2  12   2  128.96   14.42
  -2  12   1   54.01    9.23
   2 -12  -1   59.20    8.61
  -2  12   1   44.36    8.45
  -2  12   0    5.51    5.73
  -2  12   0    6.99    6.85
   2 -12   0    3.01    6.09
  -2  12  -1   13.19    5.92
   2 -12   1   24.44    7.23
  -2  12  -1   20.65    6.80
  -2  12  -2    0.40    5.71
   2 -12   2    9.10    6.78
  -2  12  -2    3.14    4.79
   2 -12   3   46.82    9.01
  -2  12  -3   40.47    7.37
  -2  12  -4    0.36    4.68
   2 -12   4    3.99    5.41
   2 -12   4   -5.17    6.85
   2 -12   5  111.81   13.94
   2 -12   5  116.51   12.96
  -2  12  -5  119.12   12.33
   2 -12   6  208.86   20.56
   2 -12   6  219.65   21.47
   2 -12   7   11.36    7.86
   2 -12   7    7.49    6.54
   2 -12   7   17.09    8.10
   2 -12   8  330.59   30.30
   2 -12   8  330.49   30.48
   2 -12   8  330.91   30.06
   2 -12   9  167.60   17.76
   2 -12   9  156.16   17.67
   2 -12   9  178.42   18.30
   2 -12  10   10.98    7.50
   2 -12  10    6.03    7.73
   2 -12  10   -0.43    6.75
   2 -12  11   47.06    9.38
   2 -12  11   53.33    9.96
   2 -12  11   47.96    8.94
   2 -12  12   20.58    6.96
   2 -12  12    6.12    7.52
   2 -12  13   15.13    6.48
   2 -12  13    9.92    7.78
   2 -12  14    2.21    5.44
   2 -12  14    7.16    7.78
   2 -12  15   82.97   10.89
   2 -12  15  113.52   12.57
   2 -12  15  100.40   12.70
   2 -12  16  131.26   14.57
   2 -12  16  128.41   13.71
   2 -12  16  150.14   15.36
   2 -12  17   -1.43    6.09
   2 -12  17    6.94    4.66
   2 -12  17    5.59    7.25
   2 -12  18  131.54   14.19
   2 -12  18  117.22   12.28
   2 -12  18  135.14   13.48
   2 -12  19   88.78    9.96
   2 -12  19  111.51   11.97
   2 -12  19  118.30   11.45
   2 -12  20   30.74    5.95
   2 -12  21    9.35    4.24
   2 -12  21    0.46    3.39
   2 -12  22    0.39    3.22
   2 -12  23   -1.88    2.31
  -2  11  23   57.14    6.58
  -2  11  22  131.26   11.53
  -2  11  22   98.09   10.79
  -2  11  21   -3.84    3.81
  -2  11  21   -0.72    4.63
  -2  11  21    1.80    5.42
  -2  11  20   55.22    7.96
  -2  11  20   56.07    8.46
  -2  11  20   55.48    7.31
  -2  11  19   54.75    8.55
  -2  11  19   52.97    7.74
  -2  11  19   46.66    7.92
  -2  11  18   -1.72    6.00
  -2  11  18    1.43    7.31
  -2  11  17   17.35    8.14
  -2  11  17   19.34    7.24
  -2  11  17   19.12    4.97
  -2  11  16   31.63    6.00
  -2  11  16   36.37    9.40
  -2  11  16   28.46    7.82
  -2  11  15   93.29   13.35
  -2  11  15  131.17   12.45
  -2  11  14   17.12    5.87
  -2  11  14   12.90    7.75
  -2  11  13  176.58   18.83
  -2  11  13  188.96   17.90
  -2  11  12  387.23   34.95
  -2  11  12  419.79   36.02
  -2  11  11   49.89   10.60
  -2  11  11   81.78   12.34
  -2  11  11   54.17    8.88
  -2  11  10   21.06    9.50
  -2  11  10   13.41    6.53
  -2  11  10    3.19    7.81
  -2  11   9   38.52   10.34
  -2  11   9   53.18    8.68
  -2  11   9   42.77    9.74
  -2  11   8   39.70    9.88
  -2  11   8   52.04   10.42
  -2  11   8   39.44    9.43
  -2  11   7   -0.45    7.51
  -2  11   7   -3.06    7.83
  -2  11   7   -7.86    7.97
  -2  11   6  111.28   14.70
  -2  11   6  145.59   15.68
  -2  11   6  135.11   15.11
  -2  11   5  124.59   15.03
  -2  11   5  127.63   14.69
  -2  11   4    2.87    7.05
   2 -11  -3  173.04   17.98
  -2  11   3  230.58   19.96
  -2  11   3  176.35   18.53
  -2  11   2  204.62   21.37
   2 -11  -2  240.00   21.68
  -2  11   2  247.67   22.59
   2 -11  -1   18.42    6.57
  -2  11   1   31.13    8.14
  -2  11   1   27.24    7.19
  -2  11   0    0.88    6.35
   2 -11   0    7.35    6.42
  -2  11   0    1.40    5.87
  -2  11  -1   64.30    9.17
   2 -11   1   57.23    9.82
  -2  11  -1   84.45   10.47
  -2  11  -2  174.91   17.16
   2 -11   2  169.66   17.48
  -2  11  -2  165.70   16.46
   2 -11   3   26.76    8.09
  -2  11  -3   38.32    6.63
  -2  11  -3   34.69    7.14
   2 -11   3   36.23    7.18
  -2  11  -4  110.07   12.55
   2 -11   4  130.95   14.15
   2 -11   4  112.24   13.01
   2 -11   5  113.73   13.67
   2 -11   5  136.58   14.70
  -2  11  -5  123.67   12.91
   2 -11   6   14.77    7.76
   2 -11   6   16.95    7.12
   2 -11   7  237.50   23.23
   2 -11   7  249.61   23.05
   2 -11   7  227.94   22.92
   2 -11   8  558.09   46.98
   2 -11   8  508.63   46.70
   2 -11   8  563.44   47.22
   2 -11   9   31.29    8.72
   2 -11   9   23.11    7.84
   2 -11   9   35.53    9.38
   2 -11  10   11.88    7.21
   2 -11  10   17.22    8.59
   2 -11  10   11.24    8.07
   2 -11  11    2.16    6.44
   2 -11  11    1.42    8.15
   2 -11  12    5.94    5.99
   2 -11  12    8.55    8.37
   2 -11  13   11.64    6.68
   2 -11  13   14.18    8.73
   2 -11  14  151.90   17.02
   2 -11  14  171.26   18.14
   2 -11  14  193.26   18.81
   2 -11  15  150.35   16.82
   2 -11  15  177.82   17.89
   2 -11  15  149.76   15.96
   2 -11  16   47.09    7.69
   2 -11  16   44.31   10.09
   2 -11  16   41.92    9.15
   2 -11  17   96.33   13.36
   2 -11  17   93.33   12.37
   2 -11  17  108.92   11.55
   2 -11  18  250.21   23.59
   2 -11  18  289.75   24.94
   2 -11  19   39.09    7.52
   2 -11  19   34.35    6.09
   2 -11  20   -5.99    5.35
   2 -11  21    2.10    4.77
   2 -11  22    5.50    4.40
   2 -11  22    1.63    4.76
   2 -11  23   15.76    4.58
   2 -11  23   19.26    4.46
   2 -11  24   60.82    6.56
   2 -11  24   67.56    6.77
   2 -11  26   -0.28    3.25
  -2  10  24   43.02    5.61
  -2  10  24   42.66    5.61
  -2  10  23   79.51    9.24
  -2  10  23   82.78    9.02
  -2  10  22   39.45    5.83
  -2  10  22   25.77    6.43
  -2  10  21    2.50    6.10
  -2  10  21   12.69    5.67
  -2  10  21   12.06    4.84
  -2  10  20   39.55    6.87
  -2  10  20   52.89    8.67
  -2  10  20   31.94    7.52
  -2  10  19    0.31    5.44
  -2  10  19    1.87    6.46
  -2  10  19    5.70    7.17
  -2  10  18    4.72    6.25
  -2  10  18   13.85    8.25
  -2  10  18    9.08    4.43
  -2  10  18    7.58    6.72
  -2  10  17   22.24    7.76
  -2  10  17   22.04    7.28
  -2  10  17   26.26    9.34
  -2  10  17   31.67    5.72
  -2  10  16  198.19   20.46
  -2  10  16  221.78   20.40
  -2  10  16  231.28   22.03
  -2  10  16  256.95   22.85
  -2  10  15   11.62    8.17
  -2  10  15    6.01    9.23
  -2  10  15   15.05    7.06
  -2  10  15   14.37    5.59
  -2  10  14  103.57   13.16
  -2  10  14  107.63   14.26
  -2  10  14  138.23   15.71
  -2  10  14  129.27   13.10
  -2  10  13  214.36   20.71
  -2  10  13  224.68   21.99
  -2  10  13  224.96   20.87
  -2  10  12  148.87   17.21
  -2  10  12  196.07   17.75
  -2  10  12  195.95   18.90
  -2  10  11    4.10    7.49
  -2  10  11   11.70    6.28
  -2  10  11   -4.92    7.10
  -2  10  10    7.66    7.56
  -2  10  10   -9.43    6.94
  -2  10  10    1.89    5.94
  -2  10   9   -9.88    6.94
  -2  10   9    8.15    8.51
  -2  10   9    7.56    6.90
  -2  10   9    0.38    6.06
  -2  10   8   21.01    7.98
  -2  10   8   17.18    8.61
  -2  10   7  301.42   28.66
  -2  10   7  291.96   28.33
  -2  10   7  346.48   29.26
  -2  10   6 1045.71   86.46
  -2  10   6 1033.25   85.94
  -2  10   6 1034.61   85.91
  -2  10   5   25.13    8.22
  -2  10   5   16.61    7.53
  -2  10   5   25.00    8.03
  -2  10   4  567.65   47.97
  -2  10   4  635.54   48.76
   2 -10  -4  511.74   47.22
  -2  10   4  565.70   48.06
  -2  10   3  415.31   35.29
   2 -10  -3  404.87   34.38
  -2  10   3  386.97   34.86
  -2  10   3  375.69   34.55
   2 -10  -2  191.91   18.76
  -2  10   2  201.22   19.58
  -2  10   2  192.68   18.90
  -2  10   1   67.30    9.54
  -2  10   1   52.92    8.76
   2 -10  -1   50.34    8.43
  -2  10   0   60.51    9.17
  -2  10   0   50.09    8.33
   2 -10   0   58.69    9.05
  -2  10  -1   13.75    6.18
  -2  10  -1    0.65    5.26
   2 -10   1    2.50    5.54
  -2  10  -2    0.39    5.21
   2 -10   2   -1.01    5.16
   2 -10   2    5.11    5.96
  -2  10  -2    2.81    4.99
  -2  10  -3  166.93   16.41
  -2  10  -3  179.66   17.04
   2 -10   3  163.76   17.52
   2 -10   3  175.85   17.01
   2 -10   4  917.88   73.26
  -2  10  -4  885.64   72.93
   2 -10   4  899.71   73.73
  -2  10  -4  842.24   72.35
  -2  10  -5   61.96    8.09
   2 -10   5   52.14    9.74
   2 -10   5   57.28    9.07
   2 -10   6  187.94   19.10
   2 -10   6  198.97   19.54
   2 -10   7  253.96   24.30
   2 -10   7  258.95   24.60
   2 -10   8  220.01   20.69
   2 -10   8  196.44   20.17
   2 -10   8  195.69   20.08
   2 -10   9   14.44    7.01
   2 -10   9    7.42    6.70
   2 -10   9   15.55    7.74
   2 -10  10   20.85    7.38
   2 -10  10   28.50    8.62
   2 -10  11    0.47    7.46
   2 -10  11    0.85    6.05
   2 -10  12   17.74    6.93
   2 -10  12    6.25    8.54
   2 -10  13  126.84   14.08
   2 -10  13  140.42   15.15
   2 -10  13  109.14   15.28
   2 -10  14  480.76   42.62
   2 -10  14  480.02   41.72
   2 -10  14  483.02   42.18
   2 -10  15   13.54    9.17
   2 -10  15    4.47    5.89
   2 -10  15   11.93    7.91
   2 -10  16  204.90   19.16
   2 -10  16  175.10   19.88
   2 -10  16  172.76   17.97
   2 -10  17  131.04   14.25
   2 -10  17  108.85   12.69
   2 -10  18  160.13   15.38
   2 -10  18  144.73   16.20
   2 -10  19    0.32    4.31
   2 -10  19    0.41    6.01
   2 -10  20    0.29    4.02
   2 -10  20   -1.15    6.11
   2 -10  20    5.85    7.80
   2 -10  21    6.70    5.84
   2 -10  21    3.14    7.17
   2 -10  22   24.55    6.26
   2 -10  22   30.32    6.82
   2 -10  23   73.87    9.57
   2 -10  23   87.99    9.45
   2 -10  24  173.61   15.82
   2 -10  24  166.42   15.55
   2 -10  25    1.62    4.31
   2 -10  26   66.00    6.85
  -2   9  25   12.44    4.16
  -2   9  24  159.88   15.35
  -2   9  24  171.36   15.58
  -2   9  23   48.83    7.56
  -2   9  23   46.99    7.39
  -2   9  22   10.40    6.29
  -2   9  22    5.23    4.33
  -2   9  22    2.62    5.74
  -2   9  21   19.14    7.23
  -2   9  21   23.95    7.19
  -2   9  21   28.61    7.67
  -2   9  21   15.71    5.60
  -2   9  20    1.16    7.44
  -2   9  20    7.01    6.55
  -2   9  20    0.31    5.42
  -2   9  20   12.67    6.72
  -2   9  19   24.76    7.35
  -2   9  19    6.63    7.92
  -2   9  19    1.65    6.84
  -2   9  18  105.02   11.14
  -2   9  18  104.33   12.50
  -2   9  18   80.77   12.60
  -2   9  17   96.98   12.84
  -2   9  17  138.52   14.78
  -2   9  17  113.01   11.75
  -2   9  17   93.66   13.26
  -2   9  16   55.32    9.60
  -2   9  16   45.53    7.32
  -2   9  16   53.76   10.87
  -2   9  16   25.17    9.00
  -2   9  15   40.66    9.87
  -2   9  15   78.18   10.39
  -2   9  15   72.49   11.76
  -2   9  15   51.59    8.23
  -2   9  14  497.41   42.75
  -2   9  14  523.82   43.85
  -2   9  14  456.52   42.55
  -2   9  14  566.99   44.53
  -2   9  13   68.73    9.81
  -2   9  13   50.03    9.58
  -2   9  13   69.47   11.43
  -2   9  13   52.19    8.60
  -2   9  12    9.82    7.33
  -2   9  12    3.96    7.20
  -2   9  12    0.72    5.14
  -2   9  11   10.50    7.31
  -2   9  11    7.34    7.22
  -2   9  11   15.06    6.21
  -2   9  10   28.34    7.28
  -2   9  10   18.25    8.11
  -2   9  10   21.11    7.71
  -2   9  10   19.55    6.42
  -2   9   9    9.09    6.97
  -2   9   9    7.01    6.77
  -2   9   8  688.38   57.44
  -2   9   8  745.66   57.43
  -2   9   8  629.78   56.10
  -2   9   7  552.09   43.27
  -2   9   7  453.42   42.00
  -2   9   7  529.38   43.46
  -2   9   6  229.45   23.10
  -2   9   6  324.45   25.23
  -2   9   6  264.06   24.13
  -2   9   6  259.13   24.41
  -2   9   5  228.64   21.22
  -2   9   5  205.27   20.66
  -2   9   5  217.39   20.69
  -2   9   4 1777.51  135.78
  -2   9   4 1672.15  135.24
  -2   9   4 1566.16  135.04
  -2   9   3  163.76   16.96
  -2   9   3  169.88   17.16
  -2   9   3  179.00   17.70
   2  -9  -3  180.94   16.69
   2  -9  -2   40.03    6.65
  -2   9   2   32.51    7.24
  -2   9   2   26.94    7.04
  -2   9   2   27.22    6.94
  -2   9   1  122.15   13.23
  -2   9   1  124.90   12.78
   2  -9  -1  110.92   12.69
  -2   9   0   24.16    6.42
  -2   9   0   29.06    7.02
   2  -9   0   36.82    6.87
  -2   9  -1   36.46    6.76
   2  -9   1   28.28    6.94
  -2   9  -1   40.79    7.35
   2  -9   2  666.83   54.89
   2  -9   2  660.42   54.35
  -2   9  -2  680.89   54.72
  -2   9  -2  608.98   53.96
  -2   9  -3  353.28   31.02
   2  -9   3  396.65   32.22
  -2   9  -3  348.25   31.43
   2  -9   3  354.83   31.52
   2  -9   4  260.58   24.06
  -2   9  -4  252.12   23.61
   2  -9   4  283.86   24.54
  -2   9  -4  262.78   23.28
  -2   9  -5  130.35   13.14
   2  -9   5  143.61   14.48
  -2   9  -5  116.36   12.76
   2  -9   5  144.14   14.34
   2  -9   6 1182.64   95.53
   2  -9   6 1138.27   95.37
   2  -9   7  140.26   15.08
   2  -9   7  140.57   15.18
   2  -9   8   15.47    6.11
   2  -9   8   19.48    6.87
   2  -9   8   20.74    7.69
   2  -9   9    5.66    6.68
   2  -9   9   -6.01    6.28
   2  -9   9   -5.47    5.55
   2  -9  10   18.55    6.45
   2  -9  10    8.93    7.37
   2  -9  11   19.63    8.27
   2  -9  11   19.13    6.48
   2  -9  12  263.49   25.42
   2  -9  12  271.80   24.99
   2  -9  12  256.25   24.38
   2  -9  13  129.35   15.08
   2  -9  13  141.11   15.91
   2  -9  13  137.85   14.63
   2  -9  14   50.23   10.47
   2  -9  14   62.09    9.01
   2  -9  14   49.75    9.53
   2  -9  15   91.10   12.25
   2  -9  15   95.31   11.40
   2  -9  16  450.22   39.25
   2  -9  16  457.55   39.86
   2  -9  17   12.02    5.63
   2  -9  17   13.01    7.08
   2  -9  18    8.38    6.60
   2  -9  18    1.12    5.07
   2  -9  19    6.51    8.78
   2  -9  19    2.14    6.33
   2  -9  19   -2.82    4.73
   2  -9  20   20.40    5.42
   2  -9  20   25.94    7.15
   2  -9  20   13.51    8.75
   2  -9  21   -8.62    8.18
   2  -9  21   -0.78    5.97
   2  -9  22  171.90   16.82
   2  -9  22  165.10   17.78
   2  -9  23   87.56   10.82
   2  -9  23   90.02   10.36
   2  -9  24   53.08    7.58
   2  -9  24   61.64    8.61
   2  -9  25   42.87    7.57
   2  -9  25   52.20    6.64
   2  -9  26  213.69   19.11
   2  -9  27    9.75    4.26
   2  -9  28    0.66    2.70
  -2   8  26   21.26    4.75
  -2   8  25   53.89    7.48
  -2   8  24  135.63   12.80
  -2   8  24  121.16   12.83
  -2   8  24  114.41   12.42
  -2   8  23    8.08    6.15
  -2   8  23    0.30    5.60
  -2   8  22    6.65    6.07
  -2   8  22    1.31    4.51
  -2   8  22    5.49    6.37
  -2   8  21   20.53    6.55
  -2   8  21   -0.76    6.77
  -2   8  21   -0.88    4.76
  -2   8  21    5.94    6.82
  -2   8  20    5.12    5.43
  -2   8  20    3.40    6.33
  -2   8  20    2.85    7.05
  -2   8  20    2.92    6.76
  -2   8  19   77.17   11.26
  -2   8  19   57.22    9.40
  -2   8  18  567.00   48.00
  -2   8  18  620.20   49.74
  -2   8  18  550.46   48.32
  -2   8  17    8.90    6.85
  -2   8  17    6.42    8.45
  -2   8  17   26.28    5.72
  -2   8  16  178.93   19.90
  -2   8  16  223.69   21.80
  -2   8  16  243.28   20.11
  -2   8  15  285.66   25.50
  -2   8  15  237.60   23.51
  -2   8  15  261.49   23.38
  -2   8  14  225.86   21.94
  -2   8  14  235.84   21.88
  -2   8  14  268.86   23.97
  -2   8  13   26.24    7.12
  -2   8  13   32.28    7.80
  -2   8  13   19.94    6.02
  -2   8  13   24.00    9.16
  -2   8  12  106.42   13.61
  -2   8  12  141.49   13.60
  -2   8  12  131.87   14.84
  -2   8  12  116.92   12.85
  -2   8  11    0.86    7.14
  -2   8  11   -4.74    6.31
  -2   8  11    5.26    5.19
  -2   8  11    1.69    6.49
  -2   8  10    9.18    6.24
  -2   8  10    6.12    5.96
  -2   8  10   12.91    5.28
  -2   8   9   83.53   10.67
  -2   8   9   90.72   10.54
  -2   8   9   82.53   11.07
  -2   8   8 1507.63  113.54
  -2   8   8 1314.34  112.51
  -2   8   7   86.79   11.68
  -2   8   7   91.04   10.83
  -2   8   7  112.68   11.61
  -2   8   6  415.20   36.86
  -2   8   6  434.74   36.71
  -2   8   6  398.94   35.86
  -2   8   6  476.03   37.30
  -2   8   5  428.05   40.83
  -2   8   5  578.84   42.53
  -2   8   5  511.47   41.80
  -2   8   5  503.64   41.95
  -2   8   4  775.38   70.95
  -2   8   4 1019.06   72.70
  -2   8   4  920.48   71.96
  -2   8   4  871.33   71.89
  -2   8   3   27.95    6.48
  -2   8   3   24.30    6.20
  -2   8   3   35.51    6.88
   2  -8  -3   27.44    5.51
  -2   8   2  404.06   34.08
   2  -8  -2  367.93   33.91
  -2   8   2  408.32   34.54
  -2   8   2  411.80   34.20
  -2   8   1   65.70    9.08
  -2   8   1   74.77    9.39
  -2   8   1   75.95    9.02
   2  -8  -1   77.59    9.13
  -2   8   0  122.78   12.84
  -2   8   0  120.85   12.37
  -2   8   0  127.41   12.69
   2  -8   0  113.52   12.49
  -2   8  -1  171.44   16.21
  -2   8  -1  174.08   16.71
   2  -8   1  171.59   16.60
  -2   8  -2 1663.00  131.45
   2  -8   2 1678.62  131.72
   2  -8   2 1656.64  132.03
  -2   8  -2 1503.65  131.67
   2  -8   3  112.27   24.44
  -2   8  -3  126.39   11.71
   2  -8   3  118.54   12.41
   2  -8   3  109.05   12.00
  -2   8  -3  101.33   11.91
  -2   8  -4  375.32   33.64
   2  -8   4  423.79   34.46
  -2   8  -4  401.77   33.42
   2  -8   4  386.27   34.11
   2  -8   4  347.30   49.74
  -2   8  -5  306.18   26.52
   2  -8   5  325.35   27.36
  -2   8  -5  309.41   26.32
   2  -8   5  280.37   27.14
  -2   8  -6  589.28   47.84
   2  -8   6  578.20   48.85
   2  -8   6  556.58   48.72
   2  -8   7    1.12    5.18
   2  -8   7    6.77    6.04
   2  -8   8    7.01    6.31
   2  -8   8    7.59    5.51
   2  -8   9   -3.22    6.29
   2  -8   9    3.85    4.98
   2  -8  10    6.06    5.26
   2  -8  10    2.07    6.52
   2  -8  11  157.37   15.97
   2  -8  11  137.48   14.70
   2  -8  12  804.29   66.32
   2  -8  12  782.62   65.92
   2  -8  12  792.54   66.59
   2  -8  13    4.48    5.32
   2  -8  13    1.34    7.51
   2  -8  13   12.12    6.72
   2  -8  14  192.54   17.99
   2  -8  14  174.31   18.35
   2  -8  15   47.90    8.21
   2  -8  15   53.03    8.98
   2  -8  16   73.36    9.33
   2  -8  16   57.17    9.74
   2  -8  17   37.00    6.71
   2  -8  17   16.23    7.24
   2  -8  17   21.86    8.99
   2  -8  18   25.04    6.26
   2  -8  18   32.84    7.72
   2  -8  18   29.94    9.46
   2  -8  19   30.66    6.80
   2  -8  19   50.47   10.34
   2  -8  19   55.00    8.70
   2  -8  20   38.80    6.64
   2  -8  20   42.35    8.34
   2  -8  20   36.21    9.60
   2  -8  21   17.62    8.75
   2  -8  21   17.15    6.71
   2  -8  22  351.62   32.57
   2  -8  22  398.28   33.65
   2  -8  23   21.83    6.02
   2  -8  23   20.14    7.86
   2  -8  24   35.16    8.38
   2  -8  24   35.55    6.56
   2  -8  25   19.15    7.26
   2  -8  25   21.88    5.10
   2  -8  26   74.11    9.61
   2  -8  27    9.37    5.80
   2  -8  28    2.56    4.77
   2  -8  29    3.40    3.54
   2  -8  30    9.11    3.99
  -2   7  27   16.90    4.54
  -2   7  26  197.56   16.80
  -2   7  26  169.19   16.86
  -2   7  25   23.78    6.09
  -2   7  25   17.11    5.87
  -2   7  24    1.90    4.99
  -2   7  24    2.38    5.76
  -2   7  23   11.04    6.52
  -2   7  23    8.86    5.80
  -2   7  22    1.42    5.74
  -2   7  22   -0.31    6.41
  -2   7  22    2.71    4.51
  -2   7  21    4.90    6.48
  -2   7  21    1.79    4.77
  -2   7  21    5.01    6.67
  -2   7  20  112.57   13.25
  -2   7  20  126.95   14.22
  -2   7  20  117.39   12.62
  -2   7  19   98.58   12.11
  -2   7  19  108.36   12.98
  -2   7  19   98.63   11.59
  -2   7  18  182.39   16.80
  -2   7  18  203.45   18.92
  -2   7  18  153.52   17.36
  -2   7  17   43.09    8.53
  -2   7  17   53.36    9.85
  -2   7  17   29.55    6.25
  -2   7  16  992.45   86.39
  -2   7  16  998.04   86.57
  -2   7  15   69.26   11.21
  -2   7  15   78.36    9.87
  -2   7  15   67.72    8.78
  -2   7  14   37.29    9.20
  -2   7  14   34.83    7.46
  -2   7  14   27.93    6.10
  -2   7  13  105.77   12.52
  -2   7  13   82.69   10.58
  -2   7  13   95.93   10.44
  -2   7  12    1.23    7.02
  -2   7  12   -1.65    5.28
  -2   7  12    0.60    4.22
  -2   7  11   23.53    6.11
  -2   7  11   16.23    7.57
  -2   7  11   19.73    5.22
  -2   7  11   23.56    6.42
  -2   7  10    8.37    6.98
  -2   7  10   22.53    5.93
  -2   7  10   14.54    5.66
  -2   7  10   14.91    4.88
  -2   7   9   75.72    9.46
  -2   7   9  110.15   11.02
  -2   7   9   81.88   11.09
  -2   7   8  420.50   36.99
  -2   7   8  466.47   38.18
  -2   7   8  452.78   37.75
  -2   7   7   28.23    6.47
  -2   7   7   43.18    7.35
   2  -7  -7   20.54   13.29
  -2   7   6 1443.71  121.42
  -2   7   6 1606.51  122.26
  -2   7   5  184.30   17.81
  -2   7   5  164.61   16.83
  -2   7   5  217.77   18.19
  -2   7   5  203.53   17.59
  -2   7   4    7.18    5.32
  -2   7   4    8.26    5.25
   2  -7  -4   17.86   18.13
  -2   7   4    8.96    4.24
   2  -7  -4    7.75   12.24
  -2   7   4    9.91    5.07
  -2   7   3   17.66    5.63
  -2   7   3    7.84    4.28
  -2   7   3   14.87    5.00
  -2   7   3   15.96    5.50
   2  -7  -3   -2.57   11.88
  -2   7   2    8.83    4.81
   2  -7  -2    6.91   16.76
  -2   7   2    8.11    4.89
  -2   7   2    6.40    4.60
   2  -7  -2    1.64    7.40
   2  -7  -2    9.75    4.11
   2  -7  -2   10.23   11.81
  -2   7   1    8.19    4.44
   2  -7  -1    7.71    8.69
   2  -7  -1   20.31   18.62
  -2   7   1    9.46    4.76
  -2   7   1   13.38    5.07
   2  -7  -1    2.55   11.80
   2  -7  -1   13.33    4.37
   2  -7   0  515.14   71.56
   2  -7   0  621.23   55.52
   2  -7   0  729.23   72.06
  -2   7   0  663.31   55.76
   2  -7   0  707.29   68.27
  -2   7   0  687.01   55.45
  -2   7   0  724.39   55.68
   2  -7   1  170.06   34.25
   2  -7   1  219.66   20.05
  -2   7  -1  223.59   20.02
   2  -7   1  239.30   34.08
  -2   7  -1  221.53   19.67
   2  -7   1  229.80   32.09
   2  -7   2  414.36   45.16
   2  -7   2  320.20   28.07
   2  -7   2  370.96   28.64
   2  -7   2  279.46   44.14
   2  -7   2  296.57   41.48
  -2   7  -2  352.33   28.05
  -2   7  -2  276.74   27.92
   2  -7   3   65.92   20.81
   2  -7   3   82.89   20.81
   2  -7   3   82.98    8.86
   2  -7   3   81.79   21.25
   2  -7   3   68.10    8.61
  -2   7  -3   59.73    8.15
  -2   7  -3   71.02    8.00
   2  -7   4 1502.56  131.17
  -2   7  -4 1509.75  110.64
   2  -7   4 1135.55  110.67
  -2   7  -4 1285.80  110.59
   2  -7   4 1590.76  111.43
   2  -7   4 1434.37  129.75
   2  -7   4 1330.55  126.83
   2  -7   5  104.82   23.24
   2  -7   5   68.60   22.02
   2  -7   5  110.14   10.67
   2  -7   5  112.68   23.53
   2  -7   5   79.95   10.32
  -2   7  -5   91.92    9.57
   2  -7   6   -3.47   13.24
  -2   7  -6    2.64    3.65
   2  -7   6    4.46    4.64
   2  -7   6    7.90   12.45
   2  -7   6   -1.94    5.27
   2  -7   7    3.67   11.66
   2  -7   7   -2.50   12.97
   2  -7   7   -1.31    4.71
   2  -7   7   -1.69    5.61
   2  -7   8  163.88   15.98
   2  -7   8  149.48   26.36
   2  -7   8  152.96   15.24
   2  -7   8  161.89   15.65
   2  -7   9   53.72    8.70
   2  -7   9   57.97    7.70
   2  -7  10  258.75   23.33
   2  -7  10  244.56   22.53
   2  -7  11  260.65   24.50
   2  -7  11  294.35   24.48
   2  -7  11  240.12   23.81
   2  -7  11  280.62   24.70
   2  -7  12  794.86   67.09
   2  -7  12  836.03   67.49
   2  -7  12  788.89   67.67
   2  -7  12  827.66   67.73
   2  -7  13   82.08   11.08
   2  -7  13   76.78    9.84
   2  -7  13   71.22    9.31
   2  -7  14 1041.52   81.68
   2  -7  14  946.24   81.13
   2  -7  14  981.96   81.97
   2  -7  15   18.94    8.64
   2  -7  15   28.37    7.14
   2  -7  15   20.19    6.04
   2  -7  16   18.27    9.12
   2  -7  16   31.03    7.32
   2  -7  16   31.99    8.59
   2  -7  16   17.96    5.86
   2  -7  17    6.87    5.14
   2  -7  17    6.76    9.17
   2  -7  17   11.35    8.01
   2  -7  17    1.66    6.07
   2  -7  18   43.92    7.38
   2  -7  18   35.85    9.73
   2  -7  18   45.44    8.30
   2  -7  18   55.84   11.45
   2  -7  19    2.83    4.96
   2  -7  19   13.40    8.09
   2  -7  19    6.33    6.14
   2  -7  20   16.36    5.16
   2  -7  20   14.76    8.35
   2  -7  20    6.29    5.98
   2  -7  21   39.62    9.51
   2  -7  21   39.43    7.94
   2  -7  22  303.33   27.91
   2  -7  22  288.99   26.68
   2  -7  23    3.41    7.36
   2  -7  23   -0.37    4.95
   2  -7  24   69.42    8.99
   2  -7  24   74.18   10.94
   2  -7  25   -0.60    4.19
   2  -7  25   -3.43    7.45
   2  -7  26    8.53    6.73
   2  -7  27    0.28    6.32
   2  -7  28   28.73    6.76
   2  -7  29    4.25    6.89
   2  -7  29    0.42    5.11
   2  -7  30   27.16    5.25
   2  -7  30   42.00    6.69
   2  -7  31   15.15    4.43
  -2   6  27   38.79    6.53
  -2   6  27   41.92    6.71
  -2   6  26  161.34   15.61
  -2   6  25   14.99    6.46
  -2   6  24  110.18   12.46
  -2   6  23    2.91    6.44
  -2   6  23    1.26    5.31
  -2   6  22   31.04    7.88
  -2   6  22   33.89    7.14
  -2   6  21    0.75    6.08
  -2   6  21   -1.75    4.59
  -2   6  21   -1.04    7.09
  -2   6  20  513.99   43.15
  -2   6  20  520.65   43.91
  -2   6  20  497.45   43.58
  -2   6  19   26.66    8.27
  -2   6  19   34.77    6.70
  -2   6  19   32.76    7.93
  -2   6  18   10.80    6.84
  -2   6  18   18.34    7.78
  -2   6  17  122.37   14.17
  -2   6  17  142.10   13.39
  -2   6  17  133.95   15.33
  -2   6  16  619.92   46.32
  -2   6  16  493.32   44.96
  -2   6  16  521.05   44.70
  -2   6  15   -5.71    5.93
  -2   6  15    3.78    4.09
  -2   6  15   -4.09    6.99
  -2   6  14  270.67   23.03
  -2   6  14  214.17   21.56
  -2   6  14  244.39   21.40
  -2   6  13    1.62    5.31
  -2   6  13   -0.77    6.49
  -2   6  13   -2.50    4.14
  -2   6  12   40.41    7.35
  -2   6  12   54.36    6.94
  -2   6  12   56.70    8.83
  -2   6  11    6.25    4.08
  -2   6  11    3.58    4.86
  -2   6  11    5.01    6.38
  -2   6  10  254.09   23.41
  -2   6  10  296.57   24.43
  -2   6  10  269.65   23.54
  -2   6  10  267.30   24.55
   2  -6  -9   18.80   14.84
  -2   6   9   40.34    6.28
  -2   6   9   47.21    7.06
  -2   6   9   43.09    7.97
  -2   6   9   44.30    6.17
   2  -6  -8   14.36   10.92
   2  -6  -8    3.12   14.04
  -2   6   8   17.59    4.54
  -2   6   8   18.98    5.43
  -2   6   8   13.33    6.06
   2  -6  -7  120.65   28.29
   2  -6  -7  149.85   23.77
  -2   6   7  119.49   11.51
  -2   6   6  516.41   43.19
   2  -6  -6  536.74   61.10
  -2   6   5    6.66    4.21
   2  -6  -5    9.11   16.37
  -2   6   5    5.75    4.79
   2  -6  -5    7.39    5.15
   2  -6  -4    6.00   17.09
   2  -6  -4   12.96    7.67
  -2   6   4    5.05    4.61
  -2   6   4    4.25    4.80
  -2   6   4    1.62    4.06
  -2   6   3   18.07    5.15
   2  -6  -3    1.37    8.26
  -2   6   3   28.38    5.03
   2  -6  -3   27.37   14.87
  -2   6   3   25.46    5.41
  -2   6   2  331.42   27.84
  -2   6   2  330.81   28.19
   2  -6  -2  295.52   35.50
  -2   6   2  320.25   27.86
   2  -6  -2  338.28   40.28
  -2   6   1    1.56    4.05
   2  -6  -1   14.19   16.98
  -2   6   1    6.08    4.49
   2  -6  -1   10.86   10.49
   2  -6  -1    6.31   12.39
  -2   6   1    2.67    3.90
  -2   6   0 1781.46  137.69
  -2   6   0 1507.51  137.72
   2  -6   0 1310.39  151.60
   2  -6   0 1739.76  151.29
   2  -6   0 1511.14  148.57
  -2   6   0 1913.97  137.89
   2  -6   1  109.97   25.76
  -2   6  -1  128.01   12.37
   2  -6   1  128.02   23.91
   2  -6   1  124.80   23.41
  -2   6  -1  136.56   12.60
   2  -6   2  150.26   28.33
   2  -6   2  160.31   25.61
   2  -6   2  113.81   23.79
   2  -6   2  164.02   14.80
   2  -6   3  101.53   22.47
   2  -6   3  135.86   12.70
   2  -6   3  142.20   26.96
   2  -6   3  104.64   23.17
   2  -6   4  327.75   39.63
   2  -6   4  386.43   40.25
   2  -6   4  287.85   39.02
   2  -6   4  360.04   24.79
   2  -6   5   -2.93   12.41
   2  -6   5    5.95    5.29
   2  -6   5   18.58   13.48
   2  -6   5   11.43   14.11
   2  -6   5   13.88    4.64
   2  -6   6    2.18   13.01
   2  -6   6    3.69    4.87
   2  -6   6   12.48   13.20
   2  -6   6   -0.82    4.19
   2  -6   7   23.20   17.47
   2  -6   7   30.99   14.68
   2  -6   7   44.93    6.50
   2  -6   7   38.38    7.00
   2  -6   8  888.21   81.64
   2  -6   8  744.41   87.61
   2  -6   8  810.98   84.18
   2  -6   8  814.84   69.92
   2  -6   8  848.68   69.60
   2  -6   8  891.58   69.91
   2  -6   9    8.97    5.68
   2  -6   9   29.67   17.15
   2  -6   9    5.39   12.81
   2  -6   9   21.78    4.91
   2  -6   9    7.35   10.36
   2  -6   9   20.33    6.12
   2  -6  10 2140.58  168.12
   2  -6  10 2100.30  168.21
   2  -6  10 2073.34  167.84
   2  -6  10 2009.06  168.21
   2  -6  11  145.36   15.43
   2  -6  11  150.39   14.58
   2  -6  11  155.63   14.92
   2  -6  12   22.08    5.67
   2  -6  12   24.92    7.60
   2  -6  12   27.90    5.63
   2  -6  13   44.67    8.64
   2  -6  13   33.01    6.86
   2  -6  13   43.70    6.56
   2  -6  14  629.09   52.81
   2  -6  14  624.47   53.59
   2  -6  14  643.57   53.12
   2  -6  14  630.68   53.40
   2  -6  15    2.25    4.36
   2  -6  15    1.99    6.42
   2  -6  15    6.90    7.68
   2  -6  15    9.82    5.41
   2  -6  16    8.23    4.72
   2  -6  16   10.82    7.84
   2  -6  16    4.50    5.14
   2  -6  16    9.91    6.96
   2  -6  17   72.95   10.61
   2  -6  17   61.57    8.93
   2  -6  17   60.19    8.24
   2  -6  18  189.39   20.32
   2  -6  18  231.56   20.03
   2  -6  18  197.11   19.09
   2  -6  19   29.53    8.60
   2  -6  19   29.18    6.88
   2  -6  19   28.55    6.00
   2  -6  20  625.80   51.88
   2  -6  20  564.28   50.45
   2  -6  20  642.72   51.36
   2  -6  21    6.68    7.49
   2  -6  21    5.99    5.67
   2  -6  22   27.74    8.42
   2  -6  22   20.87    7.77
   2  -6  22   35.15    6.90
   2  -6  23    4.10    7.39
   2  -6  23    5.57    8.13
   2  -6  23    7.11    5.23
   2  -6  24   30.93    8.33
   2  -6  24   45.17    9.11
   2  -6  24   43.89    6.96
   2  -6  25   -0.37    7.86
   2  -6  25   11.10    7.08
   2  -6  26   31.09    8.34
   2  -6  26   22.36    7.50
   2  -6  27    8.82    7.03
   2  -6  28   43.77   10.21
   2  -6  28   52.12    8.74
   2  -6  29   21.90    6.81
   2  -6  29   18.30    8.38
   2  -6  30  253.31   21.30
   2  -6  30  213.55   20.32
   2  -6  31    4.98    4.20
   2  -6  31    6.89    5.42
   2  -6  32    5.78    4.09
  -2   5  29    1.17    3.83
  -2   5  28  223.59   19.88
  -2   5  27   22.55    6.46
  -2   5  26   -4.26    6.21
  -2   5  26   -7.77    6.98
  -2   5  25    5.13    7.40
  -2   5  25    8.99    6.32
  -2   5  24   16.89    7.30
  -2   5  23   -5.52    7.22
  -2   5  22    9.15    7.24
  -2   5  22   11.17    5.33
  -2   5  21   37.06    8.12
  -2   5  21   34.31    7.27
  -2   5  20  666.34   59.52
  -2   5  20  706.01   59.65
  -2   5  20  759.38   59.17
  -2   5  19    8.75    6.46
  -2   5  19   -2.34    4.79
  -2   5  19    4.42    6.59
  -2   5  18  370.15   33.13
  -2   5  18  426.54   34.29
  -2   5  18  372.94   33.54
  -2   5  17   27.28    7.62
  -2   5  17   21.64    6.90
  -2   5  17   20.97    5.09
  -2   5  16   97.26   11.38
  -2   5  16   99.38   10.51
  -2   5  16  106.98   12.28
  -2   5  15   19.67    6.00
  -2   5  15   20.81    6.77
  -2   5  15   12.99    4.38
  -2   5  14   20.06    5.85
  -2   5  14   12.06    4.37
  -2   5  14   16.60    6.60
  -2   5  13    9.07    6.06
  -2   5  13    8.40    5.01
  -2   5  13   21.33    4.66
   2  -5 -12    2.64   10.45
  -2   5  12    7.60    5.07
  -2   5  12    9.03    6.01
  -2   5  12    3.11    3.61
   2  -5 -11   23.66   13.60
  -2   5  11   37.43    7.28
  -2   5  11   31.92    5.23
  -2   5  11   34.33    5.97
   2  -5 -10  841.51   76.76
   2  -5 -10  770.31   68.12
  -2   5  10  692.60   58.69
  -2   5  10  698.15   59.53
  -2   5  10  744.94   58.91
  -2   5   9    2.31    5.39
   2  -5  -9   -2.60   12.88
  -2   5   9    6.35    4.38
   2  -5  -9    6.20    6.76
  -2   5   9   -1.29    3.75
  -2   5   9    4.03    3.47
  -2   5   8  681.88   57.59
  -2   5   8  744.08   58.25
   2  -5  -8  827.29   68.12
   2  -5  -8  839.67   75.83
  -2   5   8  665.29   58.15
  -2   5   7   26.64    5.95
   2  -5  -7   36.40   12.09
   2  -5  -7   20.43   16.75
  -2   5   7   18.95    5.01
  -2   5   6   14.90    5.31
   2  -5  -6    7.97    5.70
   2  -5  -5   24.99   16.72
   2  -5  -5    2.53    6.75
   2  -5  -4 1194.26  101.76
   2  -5  -4 1160.53  110.98
   2  -5  -3  150.70   19.90
   2  -5  -3  123.68   26.46
   2  -5  -2   28.09   11.34
   2  -5  -2   25.32   14.11
   2  -5  -1  183.83   23.84
   2  -5  -1  160.30   28.67
   2  -5  -1  159.57   24.78
   2  -5   0 3362.84  261.78
   2  -5   0 2849.23  264.20
   2  -5   0 3127.00  261.72
   2  -5   1   -1.78   11.00
   2  -5   1    8.72   11.06
   2  -5   1   -2.19   16.19
   2  -5   2 1350.61  123.83
   2  -5   2 1508.62  126.52
   2  -5   2 1355.42  126.60
   2  -5   3  117.43   23.18
   2  -5   3  109.44   22.14
   2  -5   3  100.51   19.88
   2  -5   4   50.26   17.50
   2  -5   4   64.01   17.14
   2  -5   4   54.22   18.41
   2  -5   5   17.32   14.57
   2  -5   5   -1.95   12.37
   2  -5   5    1.84   13.38
   2  -5   6  336.68   37.37
   2  -5   6  304.42   40.95
   2  -5   6  309.15   26.73
   2  -5   7   99.29    9.86
   2  -5   7  102.78   18.91
   2  -5   7   92.23   10.32
   2  -5   7  103.94   24.50
   2  -5   8   11.11    5.14
   2  -5   8   13.27   12.19
   2  -5   8   11.27    3.85
   2  -5   8   14.08   11.62
   2  -5   8   18.54   16.69
   2  -5   8   13.02    5.26
   2  -5   9   46.15   19.21
   2  -5   9   85.03   16.34
   2  -5   9   97.56    9.89
   2  -5   9   69.71   19.47
   2  -5   9   94.22   10.31
   2  -5   9   86.36   10.10
   2  -5   9   97.21    9.55
   2  -5  10 2686.72  236.39
   2  -5  10 2729.03  221.57
   2  -5  10 2855.48  221.86
   2  -5  10 2334.60  240.42
   2  -5  10 2722.58  229.24
   2  -5  10 2755.56  222.03
   2  -5  11    6.97    3.86
   2  -5  11   20.74   13.72
   2  -5  11    9.22    4.47
   2  -5  11    5.43    6.00
   2  -5  12  373.78   31.09
   2  -5  12  325.03   45.06
   2  -5  12  368.02   31.32
   2  -5  12  390.37   31.82
   2  -5  12  326.92   31.79
   2  -5  13   40.07    8.20
   2  -5  13   52.10    7.86
   2  -5  13   53.78    7.12
   2  -5  13   43.36    6.44
   2  -5  14  315.79   29.50
   2  -5  14  346.70   30.24
   2  -5  14  376.53   30.05
   2  -5  15    5.47    4.19
   2  -5  15    8.50    4.92
   2  -5  15    6.16    5.97
   2  -5  16  289.87   25.71
   2  -5  16  288.95   25.14
   2  -5  16  268.54   24.68
   2  -5  17   -3.05    4.27
   2  -5  17    8.19    6.27
   2  -5  17    2.11    4.83
   2  -5  18   82.34   11.75
   2  -5  18  102.17   11.23
   2  -5  18  101.76   10.63
   2  -5  19   73.97   11.73
   2  -5  19   53.38    8.16
   2  -5  19   56.84    7.52
   2  -5  19   55.58    9.70
   2  -5  20 1069.83   91.60
   2  -5  20 1121.79   90.65
   2  -5  20 1107.08   91.10
   2  -5  21    1.48    8.96
   2  -5  21    4.25    7.20
   2  -5  21   -5.68    5.21
   2  -5  22  146.69   18.53
   2  -5  22  176.85   16.73
   2  -5  22  169.54   17.66
   2  -5  23   10.17    8.50
   2  -5  23    2.90    4.81
   2  -5  24    7.28    8.47
   2  -5  24    8.89    4.76
   2  -5  24    7.86    8.77
   2  -5  25    9.90    8.31
   2  -5  25   -1.38    8.21
   2  -5  26  200.95   17.98
   2  -5  26  138.82   17.20
   2  -5  27    6.81    7.72
   2  -5  27    1.94    9.96
   2  -5  27    5.96    7.99
   2  -5  28   14.31    9.44
   2  -5  28    3.99    7.46
   2  -5  28   15.19    7.64
   2  -5  29    5.80    8.54
   2  -5  29   16.91    7.13
   2  -5  29    7.11    6.56
   2  -5  30  349.25   24.40
   2  -5  30  294.73   23.31
   2  -5  31    5.58    5.26
   2  -5  31    3.81    6.61
   2  -5  32   64.53    7.60
   2  -5  32   45.98    6.35
  -2   4  30   16.96    4.27
  -2   4  30   16.88    5.60
  -2   4  29   12.93    5.82
  -2   4  29    1.92    6.72
  -2   4  28  194.66   17.01
  -2   4  28  159.61   17.28
  -2   4  27  -17.10    8.36
  -2   4  27    4.55    6.53
  -2   4  26    3.75    6.43
  -2   4  25    8.35    6.98
  -2   4  24   37.28    8.55
  -2   4  23   11.04    7.48
  -2   4  22  171.55   17.82
  -2   4  22  221.02   19.22
  -2   4  21   29.73    7.96
  -2   4  21   25.62    6.31
  -2   4  20  152.48   14.54
  -2   4  20  148.36   13.50
  -2   4  19    8.88    6.27
  -2   4  19   17.69    7.16
  -2   4  19   21.23    5.89
  -2   4  19   16.13    5.24
  -2   4  19    8.58    4.59
  -2   4  18  583.68   50.48
  -2   4  18  616.66   50.49
  -2   4  18  598.86   50.97
  -2   4  18  632.79   51.12
  -2   4  17   10.66    6.17
  -2   4  17   11.65    5.17
  -2   4  17   19.54    5.08
  -2   4  17   18.41    6.26
  -2   4  16   33.18    6.46
  -2   4  16   33.26    5.90
  -2   4  16   24.06    6.56
  -2   4  16   18.26    4.73
  -2   4  15   26.76    6.10
  -2   4  15   23.82    6.52
  -2   4  15   21.53    4.64
  -2   4  15   21.64    5.10
  -2   4  14  303.98   26.13
  -2   4  14  309.90   26.81
  -2   4  14  292.95   25.82
  -2   4  14  301.78   25.83
  -2   4  13    7.31    4.60
  -2   4  13    2.75    3.82
  -2   4  13    4.01    3.48
  -2   4  13   11.74    5.82
  -2   4  12 1692.30  136.39
  -2   4  12 1639.33  136.16
  -2   4  12 1589.39  136.84
  -2   4  12 1820.10  136.44
   2  -4 -12 1862.42  150.83
  -2   4  11   88.77   10.46
  -2   4  11   93.60    9.00
  -2   4  11   85.94    9.41
  -2   4  11   96.88    9.33
   2  -4 -11  105.48   20.79
   2  -4 -10  463.48   48.66
  -2   4  10  353.13   35.63
   2  -4 -10  526.84   42.48
  -2   4  10  462.39   35.36
   2  -4  -9    8.88    6.27
  -2   4   9    6.84    5.26
   2  -4  -9   10.58   13.08
  -2   4   9   13.36    3.57
   2  -4  -8  514.03   54.82
   2  -4  -8  766.01   68.73
   2  -4  -8  836.54   61.95
  -2   4   8  684.52   54.39
  -2   4   8  747.92   54.35
   2  -4  -8  500.24   54.49
  -2   4   8  729.23   53.86
   2  -4  -7    6.21   12.58
   2  -4  -7   -2.11    4.79
   2  -4  -7    5.77    7.32
   2  -4  -6    6.13   14.66
   2  -4  -6    3.85    5.23
   2  -4  -5   18.12   14.63
   2  -4  -5   11.15    6.55
   2  -4  -4 1589.31  152.78
   2  -4  -4 1822.21  145.71
   2  -4  -3    1.94   14.09
   2  -4  -3    2.81    6.94
   2  -4  -3    6.49   10.90
   2  -4  -2 2704.06  209.01
   2  -4  -2 2318.66  209.94
   2  -4  -1  132.99   21.08
   2  -4  -1  132.64   18.40
   2  -4   0 1069.45  101.95
   2  -4   0 1143.90  105.75
   2  -4   0 1279.86  102.64
   2  -4   1   17.33   13.65
   2  -4   1   43.12   12.68
   2  -4   1   22.30   12.36
   2  -4   2 1352.55  118.62
   2  -4   2 1399.84  117.70
   2  -4   2 1253.63  116.08
   2  -4   3    1.67   11.19
   2  -4   3    3.19   13.82
   2  -4   3    1.49   11.26
   2  -4   4   23.90   13.14
   2  -4   4   17.07   11.48
   2  -4   4   19.79   14.03
   2  -4   5   14.05   13.43
   2  -4   5   -1.62   11.52
   2  -4   5    8.69   12.83
   2  -4   6  748.04   69.30
   2  -4   6  735.89   74.30
   2  -4   7    1.30   11.24
   2  -4   7    2.40   12.42
   2  -4   8 2617.05  227.09
   2  -4   8 2562.44  221.81
   2  -4   8 2662.52  217.81
   2  -4   9   52.17   16.89
   2  -4   9   86.73   15.11
   2  -4   9   73.38    8.33
   2  -4   9   84.49    9.16
   2  -4  10  485.50   39.67
   2  -4  10  503.55   39.91
   2  -4  10  504.44   45.80
   2  -4  10  408.19   50.40
   2  -4  10  441.61   40.12
   2  -4  11   16.75    4.13
   2  -4  11   22.84   14.14
   2  -4  11   16.49    5.30
   2  -4  11   13.22   14.04
   2  -4  11   19.50    4.48
   2  -4  11    2.84    7.80
   2  -4  12  870.72   67.19
   2  -4  12  701.46   84.70
   2  -4  12  784.99   66.59
   2  -4  12  817.96   66.84
   2  -4  12  765.98   79.98
   2  -4  13    3.32    3.50
   2  -4  13   -2.61   12.01
   2  -4  13   -0.53    3.78
   2  -4  13    0.59    4.75
   2  -4  13   -7.49   13.71
   2  -4  14  192.14   32.50
   2  -4  14  214.39   19.36
   2  -4  14  220.86   20.13
   2  -4  14  223.52   19.74
   2  -4  15   38.02    5.55
   2  -4  15   35.29    6.89
   2  -4  15   26.31    7.82
   2  -4  15   33.30    5.90
   2  -4  16  362.79   30.38
   2  -4  16  342.06   31.40
   2  -4  16  353.30   30.04
   2  -4  16  360.74   30.95
   2  -4  16  327.17   31.22
   2  -4  17   12.67    4.28
   2  -4  17    2.48    5.91
   2  -4  17    1.21    7.72
   2  -4  17    6.31    7.07
   2  -4  17    1.27    4.26
   2  -4  18 1665.72  138.16
   2  -4  18 1657.86  137.01
   2  -4  18 1615.40  138.17
   2  -4  18 1803.41  137.90
   2  -4  18 1731.04  137.46
   2  -4  19    6.08    6.33
   2  -4  19    9.55    8.10
   2  -4  19   -3.96    8.96
   2  -4  19    7.83    4.89
   2  -4  20   22.64    7.35
   2  -4  20   20.08    8.88
   2  -4  20   10.02    9.39
   2  -4  20   25.42    5.75
   2  -4  21   10.95    8.91
   2  -4  21   11.90    6.48
   2  -4  21  -11.22   10.86
   2  -4  21   13.76    5.25
   2  -4  21   10.79    7.70
   2  -4  22  425.17   37.60
   2  -4  22  455.42   39.41
   2  -4  22  443.95   38.47
   2  -4  23    0.41    8.04
   2  -4  23    8.14    9.12
   2  -4  23    1.37    4.24
   2  -4  24   18.12    8.62
   2  -4  25   -1.94    9.58
   2  -4  25   11.86    8.53
   2  -4  26  240.18   22.60
   2  -4  26  261.56   24.14
   2  -4  26  201.31   22.56
   2  -4  27    2.29    8.34
   2  -4  27    4.18    9.19
   2  -4  27    3.63   10.26
   2  -4  28  298.14   30.33
   2  -4  28  386.75   31.59
   2  -4  28  352.90   30.69
   2  -4  29   -1.73    9.22
   2  -4  29   -7.42    8.25
   2  -4  29    5.89    7.47
   2  -4  30   43.41    9.51
   2  -4  30   46.34    8.69
   2  -4  30   42.48    8.34
   2  -4  31    5.04    7.22
   2  -4  31    8.15    6.06
   2  -4  31    1.25    6.04
   2  -4  32   71.85    9.10
   2  -4  32   65.85    8.16
   2  -4  33    0.82    4.14
   2  -4  33    5.27    3.41
  -2   3  31   -0.14    3.08
  -2   3  31    3.97    5.33
  -2   3  30   23.35    5.63
  -2   3  30   22.40    7.38
  -2   3  29    9.12    5.88
  -2   3  29   -5.63    8.26
  -2   3  28   94.94   11.16
  -2   3  27    3.71    6.60
  -2   3  26   34.04    7.88
  -2   3  25    0.32    5.79
  -2   3  25   14.05    7.25
  -2   3  24    9.52    5.72
  -2   3  24    8.33    7.44
  -2   3  23   13.58    7.26
  -2   3  23   11.45    5.95
  -2   3  22  811.32   67.39
  -2   3  22  805.61   67.05
  -2   3  21    3.20    7.25
  -2   3  21    1.03    5.84
  -2   3  20  106.16   12.35
  -2   3  20  100.56   11.68
  -2   3  19   26.56    7.23
  -2   3  19   29.88    6.57
  -2   3  19   16.38    5.17
  -2   3  18  312.51   26.79
  -2   3  18  303.83   26.18
  -2   3  18  305.00   26.21
  -2   3  18  291.75   26.94
  -2   3  17   -0.60    5.08
  -2   3  17    1.71    4.91
  -2   3  17    3.34    3.85
  -2   3  17    9.30    5.83
  -2   3  16  145.47   13.28
  -2   3  16  126.87   13.71
  -2   3  16  143.33   13.61
  -2   3  16  137.08   13.91
  -2   3  15   11.41    3.87
  -2   3  15    7.94    4.79
  -2   3  15   10.56    3.98
  -2   3  15   10.05    5.28
  -2   3  15   14.69    5.39
  -2   3  14    1.12    4.99
  -2   3  14   12.99    5.13
  -2   3  14   10.98    4.24
  -2   3  14   16.23    3.85
   2  -3 -13   44.24   12.02
  -2   3  13   42.96    5.61
  -2   3  13   39.26    6.38
  -2   3  13   48.34    6.94
  -2   3  13   40.23    5.92
   2  -3 -12 5992.64  430.23
  -2   3  12 5465.75  417.64
  -2   3  12 5555.18  417.63
  -2   3  12 5180.55  417.53
  -2   3  12 4564.02  417.77
  -2   3  11   10.01    4.97
   2  -3 -11    5.24    7.87
   2  -3 -11    6.28    4.04
   2  -3 -11    4.24    5.20
  -2   3  11    8.61    3.33
  -2   3  11   12.34    3.44
   2  -3 -10 1125.63   90.58
   2  -3 -10  933.63   81.72
  -2   3  10 1050.76   78.55
   2  -3  -9   19.86    6.13
   2  -3  -9   23.88   12.08
   2  -3  -9   20.48    7.11
   2  -3  -8  426.96   39.09
   2  -3  -8  420.69   38.26
   2  -3  -8  383.17   44.10
   2  -3  -7  -13.21   12.60
   2  -3  -7   -1.52    5.53
   2  -3  -6   81.14   18.66
   2  -3  -5   14.33   14.03
   2  -3  -4  431.56   41.24
   2  -3  -4  411.31   45.03
   2  -3  -3   30.44   14.73
   2  -3  -3   24.34   11.10
   2  -3  -2 5425.65  439.32
   2  -3  -1    1.83    6.70
   2  -3  -1    5.97    9.99
  -2   3   1    3.90    4.70
   2  -3   0  316.67   31.75
   2  -3   0  296.45   32.17
   2  -3   0  300.27   35.15
   2  -3   1    5.35   13.28
   2  -3   1    1.08   10.70
   2  -3   1    9.83    9.82
   2  -3   2  726.95   64.91
   2  -3   2  732.11   66.10
   2  -3   2  660.26   63.96
   2  -3   3    6.00   11.49
   2  -3   3    1.23   11.10
   2  -3   3   -5.29   10.57
   2  -3   4  121.88   20.39
   2  -3   4  152.30   21.49
   2  -3   4  175.03   23.20
   2  -3   5    2.23   10.29
   2  -3   5    6.46   11.21
   2  -3   6  110.90   20.95
   2  -3   6  110.23   17.32
   2  -3   7   14.05    9.85
   2  -3   8 2449.18  195.85
   2  -3   8 2243.05  199.70
   2  -3   9   -1.75   11.13
   2  -3   9   -2.41   12.97
   2  -3   9   -0.89    8.16
  -2   3  -9   -3.46   11.13
  -2   3 -10  557.25   52.67
   2  -3  10  486.99   44.40
   2  -3  10  471.21   55.26
   2  -3  10  426.21   50.24
   2  -3  11    0.21    3.20
   2  -3  11    9.81    5.59
   2  -3  11    2.89   11.84
  -2   3 -11   -1.99   11.16
   2  -3  11   -0.54    5.18
   2  -3  11   -2.03   10.92
   2  -3  11   -0.95    4.04
   2  -3  12   76.87    8.83
   2  -3  12   65.65    8.32
   2  -3  12   54.40   17.05
   2  -3  12   59.11    6.92
   2  -3  12   56.39   21.05
  -2   3 -12  100.48   20.61
   2  -3  12   66.78    7.39
   2  -3  12   75.03    8.05
   2  -3  12   43.44    8.40
   2  -3  13   10.83    6.19
   2  -3  13    0.42    3.01
   2  -3  13   -0.63    5.52
   2  -3  13   -4.68   11.86
   2  -3  13   10.09   13.77
   2  -3  13    3.54    3.62
   2  -3  13    1.58    4.36
  -2   3 -13   13.74   13.04
   2  -3  14  549.27   47.32
   2  -3  14  609.97   46.78
  -2   3 -14  521.89   59.59
   2  -3  14  582.23   46.45
   2  -3  14  451.66   46.97
   2  -3  14  547.49   60.71
   2  -3  14  619.06   47.11
   2  -3  14  469.12   63.76
   2  -3  15   -2.48    6.18
   2  -3  15  -13.47   12.42
   2  -3  15    3.79   13.90
   2  -3  15    4.60    3.41
   2  -3  15   15.45    6.82
   2  -3  15    7.00    4.71
  -2   3 -15    2.62   11.42
   2  -3  15    3.92    3.85
   2  -3  16   10.34    3.77
   2  -3  16   18.23    7.27
   2  -3  16    2.61    6.37
   2  -3  16    4.89    4.86
   2  -3  16    5.47    3.89
   2  -3  17   17.60    5.69
   2  -3  17   12.74    4.13
   2  -3  17   10.62    7.18
   2  -3  17   16.91    4.73
   2  -3  18 2056.38  176.00
   2  -3  18 2183.07  175.33
   2  -3  18 2213.35  175.05
   2  -3  18 2229.19  175.66
   2  -3  18 2150.39  176.18
   2  -3  19    2.17    4.18
   2  -3  19    6.70    6.21
   2  -3  19    2.43    5.28
   2  -3  19    0.86    7.50
   2  -3  20  480.68   41.48
   2  -3  20  468.57   39.88
   2  -3  20  469.34   40.46
   2  -3  20  460.64   41.08
   2  -3  21   16.30    8.56
   2  -3  21    5.26    7.62
   2  -3  21   13.47   10.59
   2  -3  21    5.53    4.54
   2  -3  22   21.20    8.47
   2  -3  22   26.15   11.13
   2  -3  22   21.47    5.25
   2  -3  22   22.50    8.94
   2  -3  23    1.22    8.11
   2  -3  23    5.98    8.15
   2  -3  24   18.62    8.94
   2  -3  25    4.16    8.40
   2  -3  25   -0.43   10.82
   2  -3  26   19.11   11.59
   2  -3  26    9.37   10.77
   2  -3  26   31.63    9.37
   2  -3  27   -3.49   10.38
   2  -3  27    0.41   10.05
   2  -3  27    6.77    8.74
   2  -3  28  467.71   40.39
   2  -3  28  498.16   41.07
   2  -3  28  430.38   40.52
   2  -3  29    0.66    9.17
   2  -3  29    5.96    7.47
   2  -3  29   -0.36    9.37
   2  -3  30   20.52    9.39
   2  -3  30   20.03    8.81
   2  -3  30   14.22    7.26
   2  -3  31    8.00    6.55
   2  -3  31    1.49    6.97
   2  -3  31    0.28    7.55
   2  -3  32    6.90    6.59
   2  -3  32   12.46    6.38
   2  -3  32    3.92    5.38
   2  -3  33    5.05    4.36
   2  -3  33    4.82    5.00
  -2   2  32   61.95    7.60
  -2   2  31   -6.27    4.56
  -2   2  31   -7.62    6.67
  -2   2  30  126.98   12.44
  -2   2  30  113.52   13.76
  -2   2  29    4.22    5.81
  -2   2  28   40.06    8.52
  -2   2  28   47.00    8.30
  -2   2  27  -27.48    8.77
  -2   2  27    7.58    6.74
  -2   2  26   87.89   10.00
  -2   2  26   19.64    8.73
  -2   2  25    4.77    7.53
  -2   2  25    5.06    6.07
  -2   2  24  417.71   37.60
  -2   2  24  455.15   38.11
  -2   2  23   10.12    7.28
  -2   2  23   18.39    6.87
  -2   2  22  112.65   12.51
  -2   2  22   94.96   12.66
  -2   2  21    2.87    6.12
  -2   2  21    3.56    6.67
  -2   2  20  494.58   40.06
  -2   2  20  438.81   39.95
  -2   2  19    1.61    6.00
  -2   2  19    1.64    5.50
  -2   2  19    1.85    4.10
  -2   2  18    9.66    5.93
  -2   2  18    3.88    4.44
  -2   2  18   14.22    5.71
  -2   2  17    1.41    5.26
  -2   2  17    2.61    5.05
  -2   2  17    3.10    4.31
  -2   2  16  547.42   46.12
  -2   2  16  560.14   46.07
  -2   2  16  558.07   45.67
  -2   2  16  542.37   45.60
  -2   2  15    3.84    4.67
  -2   2  15    8.86    3.85
  -2   2  15    5.24    4.50
  -2   2  15    3.85    3.63
  -2   2  14 1252.60   97.17
  -2   2  14 1042.15   96.71
  -2   2  14 1303.16   96.98
  -2   2  14 1236.10   97.16
   2  -2 -13   10.12    7.67
  -2   2  13    8.65    4.44
  -2   2  13    7.26    3.52
  -2   2  13    7.21    3.32
   2  -2 -13    4.46    5.25
  -2   2  13    8.62    4.30
   2  -2 -12 2385.76  243.04
  -2   2  12 2887.79  236.04
   2  -2 -12 3385.07  246.23
  -2   2  12 3124.59  236.04
  -2   2  12 2865.39  236.00
   2  -2 -11    7.16    7.26
  -2   2  11    2.71    2.95
  -2   2  11   -0.35    3.24
   2  -2 -11   -2.89    6.11
   2  -2 -10 4051.79  121.02
   2  -2 -10 4511.23  125.51
   2  -2  -9    1.38    8.38
   2  -2  -9   -2.34    3.08
   2  -2  -9   -2.38    6.05
   2  -2  -8    2.70    7.96
   2  -2  -8    4.27    5.87
   2  -2  -8    4.79    3.34
   2  -2  -7   -0.38    3.90
   2  -2  -7   11.89   10.64
   2  -2  -6  328.28   29.18
   2  -2  -6  318.81   28.46
   2  -2  -6  294.10   34.53
   2  -2  -5    6.19    2.87
   2  -2  -5   -1.53    6.11
   2  -2  -5    2.51   12.34
   2  -2  -4 1915.73  161.87
  -2   2   4 2053.10  162.25
   2  -2  -4 1864.02  156.86
   2  -2  -3    1.19   12.49
  -2   2   3   -1.14   11.91
   2  -2  -3    1.78    7.41
  -2   2   2 1684.53  141.81
   2  -2  -2 1581.96  141.89
   2  -2  -2 1730.20  138.65
   2  -2  -1    2.79    9.21
   2  -2   0 2051.94  175.72
  -2   2   0 2189.01  173.65
   2  -2   1   15.47   12.70
   2  -2   1   22.95   10.90
  -2   2  -1   24.93   13.16
  -2   2  -1   23.15    7.76
   2  -2   2  124.85   19.85
  -2   2  -2  118.36   19.64
   2  -2   2  106.42   17.13
  -2   2  -2  122.29   18.28
   2  -2   2  133.16   18.07
   2  -2   3    1.90   11.98
   2  -2   3    9.62   11.24
  -2   2  -3    2.84   10.96
  -2   2  -3    0.94   11.03
   2  -2   3    3.22    9.89
  -2   2  -4  588.11   53.97
  -2   2  -4  553.23   53.00
   2  -2   4  603.11   53.40
   2  -2   4  560.64   53.67
  -2   2  -5   20.69   11.63
  -2   2  -5   18.90   11.07
   2  -2   5   16.63   10.66
   2  -2   6 1621.67  139.15
  -2   2  -6 1724.28  139.91
   2  -2   7    7.29    9.66
   2  -2   7   17.93   11.98
   2  -2   8  257.73   26.32
   2  -2   8  270.60   32.87
  -2   2  -8  214.43   28.98
   2  -2   8  258.59   30.17
   2  -2   9  -10.16   12.53
   2  -2   9    4.69   11.34
  -2   2  -9   -1.55   10.87
  -2   2 -10  964.73   88.75
   2  -2  10  958.21   88.91
   2  -2  10 1034.24   93.22
   2  -2  10  949.79   81.25
   2  -2  11    3.66   11.46
   2  -2  11   -3.03    5.53
  -2   2 -11  -10.88   12.72
   2  -2  11    4.98   13.44
   2  -2  12  201.95   16.29
  -2   2 -12  238.52   28.62
   2  -2  12  172.77   29.82
   2  -2  12  184.14   16.72
   2  -2  12  138.21   16.29
   2  -2  12  199.90   27.65
   2  -2  13   -0.29    5.41
   2  -2  13    2.14   10.83
   2  -2  13    1.40    4.01
   2  -2  13   11.71    6.04
   2  -2  13    2.31    3.29
  -2   2 -13  -10.52   12.19
   2  -2  13   20.98   15.85
   2  -2  14  853.75   88.35
   2  -2  14  961.62   69.43
   2  -2  14  891.43   69.12
   2  -2  14  956.83   84.95
   2  -2  14  811.07   69.81
   2  -2  14  624.57   69.36
   2  -2  14  924.58   69.63
  -2   2 -14 1004.94   85.10
   2  -2  15    5.21    5.87
   2  -2  15    1.88    3.40
   2  -2  15   -0.42    2.99
   2  -2  15   -0.26    4.45
  -2   2 -15   -7.28   10.89
   2  -2  15   -6.86   12.57
   2  -2  15   14.82   12.25
   2  -2  16  371.04   35.00
   2  -2  16  387.94   35.26
   2  -2  16  415.32   34.27
   2  -2  16  370.67   48.14
   2  -2  16  474.25   56.20
   2  -2  16  429.12   34.11
  -2   2 -16  438.97   49.66
   2  -2  16  405.02   34.56
   2  -2  17    0.78    3.73
   2  -2  17    3.42    3.17
   2  -2  17    4.75    5.49
   2  -2  17   -0.36    6.67
   2  -2  17    6.35    4.82
   2  -2  18  545.39   45.49
   2  -2  18  547.17   44.43
   2  -2  18  527.16   45.56
   2  -2  18  504.75   44.69
   2  -2  19   10.70    6.45
   2  -2  19    4.38    7.19
   2  -2  19    3.41    4.04
   2  -2  20  356.58   31.77
   2  -2  20  357.14   30.98
   2  -2  20  373.49   32.73
   2  -2  20  359.15   32.23
   2  -2  21    3.59    3.88
   2  -2  21    2.57    7.24
   2  -2  21   -6.36    7.42
   2  -2  22   21.15    8.55
   2  -2  22   15.85    8.20
   2  -2  23   -3.47    7.38
   2  -2  23   -3.22    7.72
   2  -2  23   -0.41    9.95
   2  -2  24  194.85   20.49
   2  -2  24  203.89   21.59
   2  -2  25   -8.51   10.56
   2  -2  25    2.51    8.46
   2  -2  26   85.44   13.89
   2  -2  26   73.50   11.98
   2  -2  26   51.92   13.38
   2  -2  27    4.13   10.42
   2  -2  27   -0.42   11.13
   2  -2  27    6.95    8.80
   2  -2  28   63.67   13.10
   2  -2  28   68.99   12.61
   2  -2  28   65.34   11.36
   2  -2  29    0.72   10.31
   2  -2  29   12.46    8.40
   2  -2  29   -1.84    9.67
   2  -2  30    0.33    7.51
   2  -2  30   -2.68    8.89
   2  -2  30   10.02    9.99
   2  -2  31   -5.63    7.75
   2  -2  31   13.56    8.48
   2  -2  31    0.88    6.75
   2  -2  32    4.51    5.85
   2  -2  32    2.50    6.91
   2  -2  32    4.77    7.20
   2  -2  33    5.37    5.63
   2  -2  33    1.01    4.62
   2  -2  34   98.24    9.39
  -2   1  32    1.36    5.79
  -2   1  31    2.14    4.80
  -2   1  31   -7.17    7.68
  -2   1  30   81.85   10.48
  -2   1  30  106.15   10.78
  -2   1  29   63.12    9.06
  -2   1  29   -5.08    6.68
  -2   1  28   37.80    8.38
  -2   1  28   26.15    8.55
  -2   1  27    7.96    7.32
  -2   1  26   -0.37    7.32
  -2   1  25   -4.18    7.77
  -2   1  25   19.45    7.28
  -2   1  24  938.51   74.40
  -2   1  24  850.95   74.28
  -2   1  23    1.52    7.26
  -2   1  23   13.02    7.27
  -2   1  23   -0.66    5.31
  -2   1  22  192.48   19.38
  -2   1  22  190.14   18.47
  -2   1  22  205.41   19.55
  -2   1  21    1.30    5.57
  -2   1  21   -7.10    6.84
  -2   1  21   11.80    6.99
  -2   1  20  216.37   19.60
  -2   1  20  199.93   19.36
  -2   1  20  190.22   18.74
  -2   1  19    7.39    5.96
  -2   1  19   -1.92    5.65
  -2   1  19    3.67    5.23
  -2   1  19    3.86    4.28
  -2   1  18    2.09    5.74
  -2   1  18    2.91    5.08
  -2   1  18    3.16    5.33
  -2   1  18    3.32    4.42
  -2   1  17   -0.83    5.48
  -2   1  17    6.47    5.23
  -2   1  17    3.01    4.02
  -2   1  17    4.14    4.80
  -2   1  16  276.75   23.48
  -2   1  16  267.79   23.00
  -2   1  16  255.03   23.51
  -2   1  16  263.08   23.51
  -2   1  15   -2.12    4.64
  -2   1  15    7.77    4.55
  -2   1  15    4.04    4.52
  -2   1  15    0.19    3.19
  -2   1  15    6.87    4.00
  -2   1  14 1775.98  137.15
   2  -1 -14 1424.67  147.71
  -2   1  14 1715.88  137.44
  -2   1  14 1673.31  137.46
  -2   1  14 1794.22  137.22
  -2   1  14 1579.35  137.31
  -2   1  13    6.14    3.89
  -2   1  13   10.47    4.02
  -2   1  13    9.02    4.29
   2  -1 -13   10.19    9.66
  -2   1  13    7.67    3.19
  -2   1  12  259.84   22.73
   2  -1 -12  252.23   32.44
   2  -1 -12  308.35   29.90
  -2   1  11    6.32    3.55
   2  -1 -11    5.96    6.31
   2  -1 -11   -3.59    8.71
   2  -1 -10  847.13   85.88
   2  -1 -10 1057.07   85.15
   2  -1  -9    2.33    7.08
   2  -1  -9    4.30    6.78
   2  -1  -8   19.26    8.69
   2  -1  -8    7.62    6.78
   2  -1  -7    4.40    8.82
  -2   1   7   19.92   12.52
  -2   1   6 1067.12   88.42
   2  -1  -6  949.13   87.35
   2  -1  -5    8.25   10.32
  -2   1   5   11.14   12.14
   2  -1  -4 7208.88  567.13
   2  -1  -4 6907.15  561.02
  -2   1   4 7484.14  567.11
  -2   1   3   43.09   14.05
   2  -1  -3   34.72   12.81
   2  -1  -3   37.20    7.14
  -2   1   2  649.30   59.01
   2  -1  -2  657.28   59.59
   2  -1  -2  635.45   54.91
   2  -1  -2  666.10   55.22
   2  -1  -1   36.49    9.33
   2  -1  -1   40.34    8.12
  -2   1   1   34.59    9.75
  -2   1   0  213.35   21.89
   2  -1   0  207.03   22.01
   2  -1   1    7.65    9.37
  -2   1  -1    2.49    8.88
  -2   1  -1    0.83   11.44
   2  -1   1    6.75   11.41
  -2   1  -1    4.62    7.31
  -2   1  -2  374.30   37.88
  -2   1  -2  385.77   35.84
   2  -1   2  387.50   36.68
   2  -1   2  367.73   37.94
  -2   1  -2  389.72   36.92
  -2   1  -3    9.47   10.92
   2  -1   3   -0.81   10.11
  -2   1  -3   -0.74    9.23
  -2   1  -3    6.36    9.92
   2  -1   3    7.19   11.31
  -2   1  -4  633.46   53.76
   2  -1   4  582.84   53.45
   2  -1   4  572.32   53.64
  -2   1  -4  564.95   53.73
   2  -1   5    3.79   10.64
  -2   1  -5    5.93   10.47
  -2   1  -5   11.26   10.06
   2  -1   5    6.56   10.10
   2  -1   6 3817.79  309.51
   2  -1   6 4305.15  314.22
  -2   1  -6 3562.52  309.48
  -2   1  -7   64.50   12.27
   2  -1   7   89.67   16.59
  -2   1  -8  139.20   17.81
   2  -1   8  156.92   17.82
   2  -1   8  140.41   20.99
   2  -1   8  165.48   22.89
  -2   1  -8  152.70   22.20
   2  -1   9   -6.85   11.45
   2  -1   9   -2.37    6.75
  -2   1  -9    1.85    7.59
  -2   1  -9    1.44   11.28
   2  -1   9   -2.89    9.79
   2  -1  10    5.76   12.20
   2  -1  10    3.14   11.64
  -2   1 -10    6.54    6.17
  -2   1 -10    1.56   10.60
   2  -1  11    5.12   11.29
  -2   1 -11    5.10   11.10
   2  -1  11   19.40   13.12
   2  -1  12   48.01   15.37
   2  -1  12   28.69   15.82
  -2   1 -12   27.62   13.90
   2  -1  13   -2.65   11.89
   2  -1  13    0.26    5.36
   2  -1  13   -3.99   11.36
   2  -1  13   11.87    5.47
  -2   1 -13   -1.99   10.32
   2  -1  14 1148.01   82.07
   2  -1  14  833.47   82.01
   2  -1  14  893.28   82.06
   2  -1  14 1059.63   81.72
   2  -1  14 1105.86   96.03
   2  -1  14  928.39   97.77
   2  -1  14 1072.11   81.85
  -2   1 -14 1058.58   95.22
   2  -1  15    6.16   12.19
   2  -1  15    0.78    2.85
   2  -1  15   13.89   12.00
   2  -1  15   14.11    6.46
   2  -1  15    5.96    4.91
  -2   1 -15    2.31   10.93
   2  -1  15    1.73    2.97
   2  -1  15   -1.48    5.57
   2  -1  16 1041.24   84.73
   2  -1  16 1124.19  104.65
   2  -1  16 1048.09   84.23
   2  -1  16 1085.17   99.65
   2  -1  16  930.47   84.53
   2  -1  16 1063.86   83.83
   2  -1  16 1040.01   83.97
  -2   1 -16 1086.83   99.56
   2  -1  17   13.65   11.99
   2  -1  17    4.90    5.22
   2  -1  17   11.64    6.28
   2  -1  17    3.36    3.38
   2  -1  18   32.14    6.86
   2  -1  18   28.70    7.38
   2  -1  18   27.70    5.19
   2  -1  19    5.12    6.40
   2  -1  19    3.81    5.67
   2  -1  20    4.43    6.70
   2  -1  20   -2.28    6.24
   2  -1  21   -2.20    8.52
   2  -1  21   -7.81    6.90
   2  -1  21    7.25    7.11
   2  -1  22  135.21   17.73
   2  -1  22  165.06   17.21
   2  -1  22  162.87   17.46
   2  -1  23    1.20    8.39
   2  -1  23    9.63    9.97
   2  -1  24  185.66   19.57
   2  -1  24  170.39   18.73
   2  -1  24  173.49   19.46
   2  -1  25    2.52   10.19
   2  -1  25    1.69    8.46
   2  -1  26  402.41   35.54
   2  -1  26  351.91   35.91
   2  -1  26  405.06   35.12
   2  -1  27   -2.08    8.57
   2  -1  27    1.65   10.30
   2  -1  27  -17.83   12.32
   2  -1  28   12.78    8.97
   2  -1  28   -0.79   10.04
   2  -1  28  -17.68   12.25
   2  -1  29   -3.05   10.94
   2  -1  29    3.34    9.27
   2  -1  29   -2.63    8.36
   2  -1  30   26.15    8.57
   2  -1  30   19.35   10.83
   2  -1  30   27.15    9.68
   2  -1  31   -2.70    8.12
   2  -1  31    3.06    6.81
   2  -1  31   11.89    9.27
   2  -1  32   80.57   10.64
   2  -1  32   71.43    9.75
   2  -1  32   80.43   11.33
   2  -1  33    5.51    5.94
   2  -1  33   22.79    6.72
   2  -1  33   11.67    5.41
   2  -1  34   84.95    8.04
   2  -1  34   71.93    8.10
  -2   0  32   84.20    8.69
  -2   0  32   98.14   10.51
  -2   0  31   -4.47    7.83
  -2   0  31   -1.87    4.99
  -2   0  30  123.65   10.25
  -2   0  30   10.47    7.29
  -2   0  29    2.97    6.55
  -2   0  29   55.57    9.50
  -2   0  28   79.84   11.91
  -2   0  28   70.45   10.40
  -2   0  27    1.44    7.58
  -2   0  26   54.60    7.96
  -2   0  26   73.23   10.06
  -2   0  25    5.92    6.04
  -2   0  25   -4.68    8.07
  -2   0  25    8.95    7.52
  -2   0  24  495.15   41.42
  -2   0  24  499.42   41.30
  -2   0  24  438.41   40.45
  -2   0  23    1.55    7.70
  -2   0  23    5.30    7.53
  -2   0  23    9.88    6.42
  -2   0  22  433.98   36.89
  -2   0  22  415.12   37.22
  -2   0  22  423.25   37.28
  -2   0  21    2.50    6.16
  -2   0  21    9.08    6.97
  -2   0  21    7.32    6.75
  -2   0  20    6.85    6.06
  -2   0  20    2.07    6.48
  -2   0  20   -0.73    6.12
  -2   0  19   -0.33    5.59
  -2   0  19    0.97    6.11
  -2   0  19   -0.34    5.81
  -2   0  19   -2.27    4.13
  -2   0  18   89.37   10.08
  -2   0  18   75.09    9.80
  -2   0  18   72.18    9.69
  -2   0  18   79.57    8.75
  -2   0  17   13.53    5.72
  -2   0  17   20.23    5.92
  -2   0  17   17.89    4.73
  -2   0  17   13.20    5.51
  -2   0  16    1.66    4.90
  -2   0  16   12.70    5.36
  -2   0  16   13.63    5.01
  -2   0  16    7.14    3.98
   2   0 -15   -2.62   10.03
  -2   0  15   11.58    5.23
  -2   0  15   12.86    5.01
  -2   0  15    9.51    4.83
  -2   0  15    6.02    3.89
  -2   0  14  537.69   48.74
  -2   0  14  627.73   48.51
   2   0 -14  466.89   59.99
  -2   0  14  607.30   48.89
  -2   0  14  597.47   48.82
   2   0 -13   -4.86   11.50
  -2   0  13    1.53    4.17
   2   0 -13    1.67    5.08
  -2   0  13   -1.30    4.03
  -2   0  13    2.08    3.53
  -2   0  12  149.32   13.71
   2   0 -12  153.30   18.25
  -2   0  12  133.71   13.65
  -2   0  12  161.05   13.50
   2   0 -12  157.30   25.77
   2   0 -11   10.45   11.53
   2   0 -11   10.55    7.24
  -2   0  11   13.63    3.89
   2   0 -10   30.05   13.35
  -2   0  10   25.10   11.59
  -2   0   9    3.05    9.24
   2   0  -9    3.34   10.16
   2   0  -8 1311.90  113.86
  -2   0   8 1299.86  110.53
   2   0  -8 1283.19  110.29
  -2   0   7   19.07   10.18
   2   0  -7   10.77    8.72
   2   0  -7    6.60    9.82
   2   0  -6  631.26   58.45
  -2   0   6  664.40   58.61
  -2   0   5   61.79   13.83
   2   0  -5   78.96   14.83
  -2   0   4 3885.61  307.70
   2   0  -4 3675.70  307.67
  -2   0   3   21.98   11.42
   2   0  -3   34.18   11.82
   2   0  -2 3983.24  311.55
   2   0  -2 3860.75  307.16
  -2   0   2 3817.44  311.36
  -2   0   2 3755.11  307.13
  -2   0   1   -3.22   11.25
  -2   0   1   -1.11    6.26
   2   0  -1    5.80    6.59
   2   0   0   54.22    9.92
  -2   0   0   39.25    9.68
   2   0   0   34.77    9.45
   2   0   1   34.68   11.99
  -2   0  -1   38.19    9.49
   2   0   1   31.24    9.26
   2   0   1   40.60   10.33
   2   0   2 4519.09  365.43
   2   0   2 4301.19  364.34
  -2   0  -2 4349.67  364.36
  -2   0  -2 4758.05  365.15
  -2   0  -2 4716.75  365.53
   2   0   3   86.43   14.78
  -2   0  -3   99.25   15.05
  -2   0  -3   75.80   14.32
  -2   0  -3   89.21   15.72
  -2   0  -4   20.27   10.99
   2   0   4   29.25   11.40
  -2   0  -4   16.99   10.64
   2   0   4   15.74   11.34
  -2   0  -4   19.42   11.09
   2   0   5   51.42   12.58
  -2   0  -5   48.68   11.96
  -2   0  -5   56.48   12.49
  -2   0  -6 2382.64  197.70
   2   0   6 2375.37  197.34
   2   0   6 2521.78  200.40
  -2   0  -7   45.47   10.62
   2   0   7   59.05   12.05
  -2   0  -8  259.38   26.02
   2   0   8  265.07   29.36
   2   0   8  230.90   29.26
  -2   0  -8  253.24   29.69
   2   0   9    5.83   10.57
   2   0   9    4.18    9.78
  -2   0  -9    2.78   10.62
  -2   0  -9    9.83    7.74
   2   0  10   -3.31    9.75
  -2   0 -10    1.52    9.63
  -2   0 -10    4.85    6.85
   2   0  10   12.12   11.11
  -2   0 -11   -0.52    5.81
  -2   0 -11   -6.60   12.94
   2   0  11    7.46   11.16
   2   0  11    1.64   11.54
  -2   0 -12  834.08   59.69
   2   0  12  803.32   59.27
   2   0  12  774.53   61.27
   2   0  13   56.68    7.03
  -2   0 -13   91.09   18.71
   2   0  13   57.80   16.85
   2   0  13   63.02   17.74
   2   0  14   24.94   13.30
   2   0  14   21.45    5.34
   2   0  14   23.46    6.47
   2   0  14   20.84    5.03
  -2   0 -14   25.15   12.66
   2   0  14   17.86   12.78
   2   0  15    7.08    4.75
   2   0  15   24.79    6.39
   2   0  15   19.12   12.96
  -2   0 -15   22.58   12.67
   2   0  15   11.19    3.26
   2   0  15   12.23    3.65
   2   0  15    8.99    5.30
   2   0  15   11.19   11.14
   2   0  16 1089.11   96.97
   2   0  16 1021.01   78.18
   2   0  16  805.66   78.18
   2   0  16  971.04   77.63
   2   0  16  987.74   77.79
  -2   0 -16 1081.95   94.06
   2   0  16 1066.06   93.80
   2   0  16  944.45   78.28
   2   0  17   15.00   11.90
   2   0  17   11.39    5.51
  -2   0 -17    7.80   12.02
   2   0  17   33.07    7.70
   2   0  17   11.35    5.75
   2   0  17    5.21    3.43
   2   0  18   23.79    6.83
   2   0  18   25.46    6.88
   2   0  19    7.29    5.88
   2   0  19   -0.32    6.75
   2   0  19    4.61    6.04
   2   0  20    2.73    5.91
   2   0  20   -4.06    7.44
   2   0  20   -4.42    6.66
   2   0  21   10.06    8.44
   2   0  21    3.86    6.26
   2   0  21    1.45    7.20
   2   0  22 1247.40  101.07
   2   0  22 1250.27  100.92
   2   0  22 1188.92  100.85
   2   0  23   26.50    9.70
   2   0  23   35.14   10.78
   2   0  24   63.12   11.32
   2   0  24   60.25   12.14
   2   0  25   38.55   10.15
   2   0  25   31.28   14.05
   2   0  25   31.54   11.09
   2   0  26  335.90   30.93
   2   0  26  341.47   31.40
   2   0  26  319.84   32.53
   2   0  27    5.71   10.40
   2   0  27  -11.12   13.20
   2   0  27    5.44    9.46
   2   0  28   14.38   12.71
   2   0  28   10.59   10.16
   2   0  28    7.25    9.09
   2   0  29    4.32   11.39
   2   0  29    2.58    9.47
   2   0  29    4.17    8.58
   2   0  30   29.97    8.89
   2   0  30   27.90    9.59
   2   0  30   25.42   11.55
   2   0  31    0.62    7.33
   2   0  31    5.05    7.83
   2   0  31    5.08    9.77
   2   0  32  342.45   30.91
   2   0  32  329.71   30.17
   2   0  32  376.70   30.63
   2   0  33   22.07    6.39
   2   0  33   11.37    5.37
   2   0  34   -8.08    4.09
  -2  -1  33   -2.19    4.13
  -2  -1  32   28.36    4.75
  -2  -1  32   24.82    6.69
  -2  -1  31   65.99    7.93
  -2  -1  31   -0.22    5.38
  -2  -1  30   17.40    7.54
  -2  -1  30  125.17   11.21
  -2  -1  29   -4.28    6.87
  -2  -1  29   94.08   10.84
  -2  -1  28  182.04   15.95
  -2  -1  28  158.73   16.51
  -2  -1  27   -0.33    5.66
  -2  -1  27    8.86    8.04
  -2  -1  26  310.82   26.74
  -2  -1  26  339.41   27.74
  -2  -1  25   17.14    7.07
  -2  -1  25   15.98    8.24
  -2  -1  25   15.12    8.56
  -2  -1  24   23.26    9.09
  -2  -1  24   42.73    8.31
  -2  -1  24   28.62    9.22
  -2  -1  23    9.48    7.15
  -2  -1  23    7.18    8.30
  -2  -1  23   -2.51    7.89
  -2  -1  22  156.88   17.16
  -2  -1  22  149.64   15.52
  -2  -1  22  160.60   16.91
  -2  -1  22  167.12   16.62
  -2  -1  21    0.76    6.57
  -2  -1  21    2.25    7.31
  -2  -1  21   -3.16    6.95
  -2  -1  21   11.94    6.20
  -2  -1  20    5.10    6.22
  -2  -1  20    4.28    6.81
  -2  -1  20   12.03    7.07
  -2  -1  20   -4.36    6.45
  -2  -1  19   10.42    6.69
  -2  -1  19    6.04    6.52
  -2  -1  19   16.60    6.83
  -2  -1  18  317.28   28.34
  -2  -1  18  305.57   28.24
  -2  -1  18  338.06   28.50
  -2  -1  17    0.88    5.36
  -2  -1  17   -2.47    5.52
  -2  -1  17    3.91    4.38
  -2  -1  17    8.71    5.67
  -2  -1  16  513.38   43.41
  -2  -1  16  511.21   43.51
  -2  -1  16  524.55   42.90
   2   1 -15   21.32   14.17
  -2  -1  15   26.39    6.01
  -2  -1  15   24.41    5.31
  -2  -1  15   22.55    4.72
   2   1 -14   -8.78   11.98
  -2  -1  14    3.53    4.71
  -2  -1  14   -0.98    4.30
  -2  -1  14    0.19    3.59
  -2  -1  13   18.80    5.18
  -2  -1  13   15.70    4.58
  -2  -1  13   16.07    4.20
  -2  -1  12    5.08    4.20
  -2  -1  12    2.87    3.72
  -2  -1  12    6.66    3.62
   2   1 -12    7.77   12.85
   2   1 -11   26.16   13.33
  -2  -1  11    3.67    8.09
   2   1 -11   21.09    7.45
  -2  -1  11    5.19    4.16
  -2  -1  10  173.81   19.42
   2   1 -10  131.17   24.56
   2   1 -10  133.73   17.88
  -2  -1   9   63.71   12.96
   2   1  -9   65.48   11.81
   2   1  -9   79.11   17.89
   2   1  -8 3158.36  242.52
   2   1  -8 2718.65  235.32
  -2  -1   8 2903.59  235.79
   2   1  -7   15.25    9.78
  -2  -1   7    4.59    9.68
   2   1  -7   -1.54    9.20
   2   1  -6 3129.34  260.19
   2   1  -6 3288.82  263.88
  -2  -1   6 3174.59  260.17
  -2  -1   5  181.01   22.49
   2   1  -5  184.77   21.85
  -2  -1   4    3.30    4.30
   2   1  -4   -2.57   11.76
  -2  -1   4    0.88   10.14
  -2  -1   3   -0.87   10.87
  -2  -1   3    3.63    5.20
   2   1  -3   14.26   13.31
   2   1  -2  256.26   27.09
  -2  -1   2  235.80   22.23
  -2  -1   2  208.33   25.93
  -2  -1   1   46.28   13.78
  -2  -1   1   53.37   10.31
   2   1  -1   50.23   13.80
  -2  -1   0   13.51    8.91
   2   1   0   16.24    9.82
   2   1   1   57.60   12.29
  -2  -1  -1   65.53   11.49
   2   1   1   43.04   11.85
  -2  -1  -2 6517.06  542.15
   2   1   2 6513.59  541.76
  -2  -1  -2 6912.87  541.42
   2   1   2 6936.52  541.47
   2   1   3    6.41   10.10
  -2  -1  -3    0.80    9.96
   2   1   3    0.78   12.09
  -2  -1  -3   -1.65   11.60
   2   1   4 9889.21  786.35
   2   1   4 9653.50  787.11
  -2  -1  -4 9631.90  787.06
  -2  -1  -4 9999.00  786.93
   2   1   5  792.03   70.65
  -2  -1  -5  827.19   71.45
  -2  -1  -6 1698.04  141.69
  -2  -1  -7   33.14   11.06
  -2  -1  -7   29.18   11.50
   2   1   7   38.50   11.05
  -2  -1  -8  274.66   27.48
  -2  -1  -8  269.30   30.58
  -2  -1  -8  250.99   29.43
   2   1   8  257.20   30.07
   2   1   8  226.64   27.83
  -2  -1  -9    9.78    9.16
  -2  -1  -9   18.27   11.45
   2   1   9   18.37   11.41
  -2  -1  -9    1.42   10.90
   2   1   9    7.57    8.79
   2   1  10  570.60   48.17
   2   1  10  431.84   47.10
  -2  -1 -10  441.41   47.39
  -2  -1 -10  437.55   47.10
  -2  -1 -10  444.40   42.63
  -2  -1 -11   32.60    9.56
   2   1  11   49.91   14.11
  -2  -1 -11   26.86   13.69
  -2  -1 -11   59.00   14.31
   2   1  11   16.56   12.58
  -2  -1 -12  804.85   74.70
   2   1  12 1120.51   85.67
  -2  -1 -12  940.75   83.64
   2   1  12  889.02   82.88
  -2  -1 -12  851.53   82.52
   2   1  13    4.50    4.22
  -2  -1 -13    9.05    6.37
   2   1  13   -1.93   11.54
  -2  -1 -13    4.01   10.82
  -2  -1 -13    7.81   10.74
   2   1  13   -4.05   10.72
   2   1  14  762.90   31.81
   2   1  14  895.69   54.91
   2   1  14  696.30   51.16
  -2  -1 -14  817.35   52.99
  -2  -1 -14  878.81   55.19
  -2  -1 -15   56.79   17.30
   2   1  15   42.56   14.75
   2   1  15   70.87    7.26
   2   1  15   64.60    8.51
  -2  -1 -15   74.88   18.15
   2   1  15   66.52    7.30
   2   1  15   79.87    8.61
   2   1  15   73.73   18.21
   2   1  16  189.35   16.47
  -2  -1 -16  197.15   30.55
   2   1  16  198.37   17.43
   2   1  16  193.14   17.69
   2   1  16  173.59   16.45
  -2  -1 -16  212.16   30.88
   2   1  16  165.35   27.83
   2   1  16  199.43   30.11
   2   1  17   39.48    7.20
   2   1  17    3.32    5.43
   2   1  18   18.87    7.07
   2   1  18   12.27    6.36
   2   1  19    3.48    7.12
   2   1  19   -0.32    6.20
   2   1  20  495.60   43.19
   2   1  20  508.67   43.25
   2   1  20  514.07   43.40
   2   1  21   94.51   14.25
   2   1  21  108.46   13.95
   2   1  22  958.41   75.89
   2   1  22  872.40   75.26
   2   1  22  908.50   75.67
   2   1  23   30.10    8.94
   2   1  23    2.03    8.63
   2   1  23    0.79    9.48
   2   1  24  930.62   77.59
   2   1  24  930.00   77.59
   2   1  25   46.44   11.33
   2   1  25   75.68   12.62
   2   1  26   46.83   10.90
   2   1  26   38.58   11.22
   2   1  27    4.42    9.91
   2   1  27    1.67    9.11
   2   1  28   -1.54    9.61
   2   1  28   -1.20    8.68
   2   1  29   -4.15    8.41
   2   1  29    5.75    9.47
   2   1  30   26.49    9.67
   2   1  30   43.58    9.35
   2   1  31   20.16    8.38
   2   1  31   34.30    8.11
   2   1  32  184.78   18.98
   2   1  32  227.69   19.43
   2   1  33    3.11    5.24
   2   1  33   -6.47    5.56
   2   1  34   85.14    8.83
  -2  -2  32    4.16    3.72
  -2  -2  31   44.11    7.54
  -2  -2  31    3.66    5.26
  -2  -2  30   38.62    9.28
  -2  -2  30  171.69   12.53
  -2  -2  29    4.96    6.10
  -2  -2  29    4.62    6.80
  -2  -2  28   18.70    7.20
  -2  -2  28   13.08    7.65
  -2  -2  27   15.68    8.47
  -2  -2  27   12.95    7.23
  -2  -2  26  420.37   35.85
  -2  -2  26  368.81   36.06
  -2  -2  26  414.24   35.43
  -2  -2  25   10.89    7.48
  -2  -2  25   28.60    9.10
  -2  -2  24    3.73    8.20
  -2  -2  24   11.28    8.63
  -2  -2  24    9.38    6.23
  -2  -2  24    4.13    7.31
  -2  -2  23   -8.31    7.56
  -2  -2  23    2.15    7.76
  -2  -2  23    8.25    8.15
  -2  -2  23    9.62    6.70
  -2  -2  22    9.35    6.63
  -2  -2  22   15.59    7.77
  -2  -2  22    7.69    8.37
  -2  -2  22   15.53    7.97
  -2  -2  21    2.04    7.11
  -2  -2  21   -0.78    7.49
  -2  -2  21    0.40    7.14
  -2  -2  20  484.41   41.65
  -2  -2  20  481.87   41.64
  -2  -2  20  480.80   41.69
  -2  -2  19   42.15    8.13
  -2  -2  19   34.08    8.23
  -2  -2  18    6.21    6.28
  -2  -2  18    1.74    6.04
  -2  -2  17   43.90    7.14
  -2  -2  17   34.14    7.55
  -2  -2  16 1289.18  105.03
  -2  -2  15   -0.58    5.03
   2   2 -15   10.31   12.60
  -2  -2  14   30.10    5.41
  -2  -2  14   31.38    6.06
  -2  -2  13    6.46    4.80
   2   2 -13    9.29   12.70
  -2  -2  13    6.51    4.00
  -2  -2  12   13.32    4.27
  -2  -2  12    4.35    4.39
  -2  -2  12    3.25    5.92
   2   2 -12    8.73   14.44
  -2  -2  12    2.18    3.71
  -2  -2  11    7.23    7.41
  -2  -2  11   13.16    4.30
  -2  -2  11   11.87    4.18
  -2  -2  11    6.52    4.45
  -2  -2  11   18.29    3.95
   2   2 -11   18.79   13.94
  -2  -2  10 1663.51  142.48
   2   2 -10 1659.10  152.34
  -2  -2  10 1734.41  139.03
  -2  -2   9  180.75   17.81
   2   2  -9  162.18   28.12
  -2  -2   9  185.74   21.66
   2   2  -8    8.02   11.44
  -2  -2   8    3.94    9.45
  -2  -2   8    7.22    5.51
  -2  -2   7  298.93   30.83
   2   2  -7  302.24   35.61
  -2  -2   7  286.18   26.76
  -2  -2   6 4205.27  354.87
   2   2  -6 4505.95  359.95
  -2  -2   6 4412.89  351.69
   2   2  -5   16.12   10.63
   2   2  -5    5.65   10.45
  -2  -2   5   -2.94    9.51
  -2  -2   4  303.64   30.46
   2   2  -4  274.58   29.82
  -2  -2   4  268.71   26.57
  -2  -2   3   81.90   14.82
   2   2  -3   80.64   15.10
  -2  -2   3   64.63   11.33
  -2  -2   2   96.70   13.81
   2   2  -2  113.32   18.85
  -2  -2   1   11.69   10.01
   2   2  -1   17.44   11.21
  -2  -2   1   10.16   13.08
  -2  -2   0 1205.91  101.75
  -2  -2  -1  308.66   31.33
   2   2   2  273.00   28.59
  -2  -2  -2  260.30   28.54
   2   2   3  195.02   23.87
  -2  -2  -3  202.72   24.69
   2   2   3  212.32   24.15
  -2  -2  -3  188.47   23.32
  -2  -2  -4 2967.99  259.03
   2   2   4 3508.45  260.31
   2   2   4 3065.34  259.32
  -2  -2  -4 3165.24  259.43
  -2  -2  -5    2.93   11.23
  -2  -2  -6   19.71   11.48
  -2  -2  -7   50.66   13.60
   2   2   7   18.08   11.73
  -2  -2  -7   23.38   10.65
  -2  -2  -8   75.39   16.57
   2   2   8   78.81   14.12
  -2  -2  -8   98.73   16.58
  -2  -2  -8   90.26   16.22
   2   2   8  110.37   18.15
  -2  -2  -9   27.24   13.32
  -2  -2  -9   19.95   10.56
  -2  -2  -9   34.41   11.60
   2   2   9   35.33   10.27
   2   2   9   37.70   13.84
  -2  -2 -10 3949.36  331.89
  -2  -2 -10 3631.06  327.62
  -2  -2 -10 4092.38  332.95
   2   2  10 4198.66  333.21
   2   2  10 4510.64  330.78
   2   2  11  467.08   45.33
   2   2  11  422.71   47.06
  -2  -2 -11  443.58   47.59
  -2  -2 -11  431.76   46.42
  -2  -2 -12  150.09   23.17
  -2  -2 -12  177.25   24.97
   2   2  12  160.60   21.79
   2   2  12  134.80   13.34
   2   2  12  185.98   25.55
  -2  -2 -13  161.98   20.61
  -2  -2 -13  188.84   27.83
   2   2  13  193.95   25.57
  -2  -2 -13  188.53   27.15
   2   2  13  197.39   27.86
   2   2  13  178.41   16.27
   2   2  14 2176.52  166.70
   2   2  14 2334.50  181.59
   2   2  14 2114.94  166.30
  -2  -2 -14 2293.19  181.55
  -2  -2 -14 2292.78  181.17
   2   2  14 1905.35  176.90
   2   2  15   12.08    5.10
   2   2  15    9.25   11.49
  -2  -2 -15    2.36   10.61
  -2  -2 -15   16.26   11.54
   2   2  15    7.60    3.17
  -2  -2 -16  152.86   29.18
  -2  -2 -16  204.35   31.53
   2   2  16  214.83   31.93
   2   2  16  224.74   18.72
   2   2  16  208.75   19.57
   2   2  16  212.36   19.49
   2   2  17   23.93    6.90
   2   2  17   19.36    6.14
   2   2  18   43.28    8.51
   2   2  18   46.10    7.96
   2   2  19    1.62    7.13
   2   2  19   -1.34    6.34
   2   2  20  730.65   62.80
   2   2  20  776.34   62.96
   2   2  21   96.54   12.49
   2   2  21   88.11   11.06
   2   2  21  112.58   13.26
   2   2  22   25.90   12.37
   2   2  22   34.64    9.95
   2   2  22   32.07    9.33
   2   2  22   23.27    6.67
   2   2  23   45.20    7.68
   2   2  23   45.31   13.70
   2   2  23   38.30   10.17
   2   2  23   37.51   10.70
   2   2  24  709.43   66.35
   2   2  24  847.54   68.01
   2   2  24  898.20   69.14
   2   2  24  873.16   68.17
   2   2  25   15.10   10.05
   2   2  25    4.63   12.63
   2   2  25   11.52    9.28
   2   2  26   11.88    9.49
   2   2  26    5.25    9.76
   2   2  27    6.63    9.46
   2   2  27   -3.53    9.48
   2   2  27    7.04   12.93
   2   2  28    4.10    9.34
   2   2  28    5.95    8.74
   2   2  28    7.07   12.43
   2   2  29   -1.85    8.39
   2   2  29    5.55    9.04
   2   2  29    5.40   11.79
   2   2  30  143.37   15.57
   2   2  30  128.88   15.15
   2   2  30  142.52   16.93
   2   2  31   12.12    7.49
   2   2  31   27.68    8.50
   2   2  31   40.23   10.39
   2   2  32   -9.16    6.69
   2   2  32   -0.69    6.45
   2   2  33   17.22    4.88
   2   2  33    6.45    5.24
   2   2  34   54.82    6.54
  -2  -3  32    1.50    3.28
  -2  -3  32   -7.09    5.26
  -2  -3  31    1.87    4.96
  -2  -3  30  100.11   12.49
  -2  -3  30  121.33   13.40
  -2  -3  29   22.05    7.19
  -2  -3  29   16.64    7.75
  -2  -3  28  135.29   15.85
  -2  -3  28  141.57   16.48
  -2  -3  27   15.32    8.42
  -2  -3  27   27.09    8.08
  -2  -3  27   36.22   10.81
  -2  -3  26  115.64   13.40
  -2  -3  26  104.59   12.59
  -2  -3  25    7.06    7.67
  -2  -3  25    3.20    6.38
  -2  -3  25   -4.16    9.07
  -2  -3  24    4.68    7.75
  -2  -3  24    6.79    6.77
  -2  -3  24    2.98    8.74
  -2  -3  23    4.15    6.64
  -2  -3  23    0.43    7.73
  -2  -3  23   -2.14    8.57
  -2  -3  23    3.51    8.46
  -2  -3  22   63.26   10.48
  -2  -3  22   51.10   11.02
  -2  -3  22   68.32   11.08
  -2  -3  21   55.50   10.31
  -2  -3  21   52.65   10.35
  -2  -3  20  696.00   58.79
  -2  -3  19    8.46    7.17
  -2  -3  18  931.48   77.07
  -2  -3  17  242.57   22.51
  -2  -3  16  288.02   25.69
  -2  -3  15   32.78    6.65
  -2  -3  15   32.92    6.44
  -2  -3  14  173.81   16.66
  -2  -3  14  174.18   16.56
  -2  -3  14  179.16   16.10
  -2  -3  13    2.13    4.76
  -2  -3  13   -1.25    4.49
   2   3 -13    3.42   13.53
  -2  -3  13    2.99    3.80
  -2  -3  12   -0.90    5.95
  -2  -3  12    7.59    4.28
  -2  -3  12    4.18    4.06
  -2  -3  12    8.02    6.13
   2   3 -12   -3.22   13.64
  -2  -3  11   30.57    9.85
  -2  -3  11   63.38   10.49
  -2  -3  11   53.11    6.75
   2   3 -11   87.32   21.52
   2   3 -10 2129.44  199.19
  -2  -3  10 2168.41  182.47
  -2  -3  10 2454.90  189.30
  -2  -3  10 2720.29  188.05
  -2  -3   9   74.12   14.39
   2   3  -9   92.01   21.71
  -2  -3   9   80.75   12.90
   2   3  -8 1349.91  131.19
  -2  -3   8 1435.07  124.31
  -2  -3   8 1521.51  122.51
  -2  -3   7  483.27   44.34
   2   3  -7  458.19   51.71
  -2  -3   7  477.79   46.38
  -2  -3   6 1435.63  122.61
  -2  -3   4  630.34   59.12
   2   3  -4  644.86   62.44
   2   3  -3   31.90   13.68
  -2  -3   3   59.97   14.17
  -2  -3   2  705.72   64.80
  -2  -3   1  163.00   22.27
  -2  -3   1  159.32   20.71
  -2  -3   0 1148.45   94.16
  -2  -3   0 1000.46   91.98
  -2  -3  -1    7.92   10.49
  -2  -3  -2 1565.34  132.48
  -2  -3  -3  408.58   42.14
   2   3   3  412.49   41.33
  -2  -3  -3  398.23   40.72
  -2  -3  -4  394.96   42.83
   2   3   4  480.56   42.87
  -2  -3  -4  381.87   41.52
   2   3   5    7.31   10.33
  -2  -3  -5   11.38   12.70
  -2  -3  -6   35.80   14.34
  -2  -3  -7    9.04   12.38
  -2  -3  -8   64.75   16.37
  -2  -3  -8   59.75   15.50
   2   3   8   57.50   15.73
  -2  -3  -9  316.39   35.62
   2   3   9  332.57   37.95
   2   3   9  314.48   32.30
  -2  -3  -9  328.69   37.42
  -2  -3 -10 1711.18  150.15
   2   3  10 2031.96  155.15
   2   3  10 1657.67  147.84
  -2  -3 -10 1827.04  153.97
   2   3  11   25.40    9.31
  -2  -3 -11   40.13   12.57
  -2  -3 -11   38.40   14.66
   2   3  11   34.18   14.64
   2   3  11   22.17    5.00
  -2  -3 -11   30.99   12.33
   2   3  11   30.29    6.51
   2   3  12 2783.29  215.36
   2   3  12 2544.31  215.04
  -2  -3 -12 2745.20  228.13
   2   3  12 2719.72  227.96
  -2  -3 -12 2707.47  222.74
  -2  -3 -12 2979.97  228.02
   2   3  12 2737.97  222.65
   2   3  13  526.39   43.78
  -2  -3 -13  510.18   55.95
  -2  -3 -13  519.70   50.66
   2   3  13  438.46   49.66
  -2  -3 -13  579.37   56.18
   2   3  13  528.72   43.40
   2   3  13  545.68   44.30
  -2  -3 -14  236.55   30.78
  -2  -3 -14  223.56   29.45
   2   3  14  158.89   16.15
   2   3  14  206.42   17.94
   2   3  14  183.58   16.11
   2   3  14  184.19   16.88
   2   3  15   68.60    8.69
  -2  -3 -15   55.94   16.08
  -2  -3 -15   53.13   16.89
   2   3  15   68.57    8.51
   2   3  15   64.13   10.10
   2   3  15   66.13    7.32
   2   3  16   38.45    7.58
  -2  -3 -16   29.99   13.64
   2   3  16   42.78    7.38
   2   3  16   46.57    9.15
   2   3  16   43.87    5.64
   2   3  17  115.65   13.38
   2   3  17   95.42   11.98
   2   3  17  107.98   11.86
   2   3  17  104.48   10.44
   2   3  18    6.61    8.97
   2   3  18   10.81    6.57
   2   3  18   18.96    7.43
   2   3  19   28.72   10.71
   2   3  19   42.33    9.03
   2   3  19   46.09    8.63
   2   3  20  538.07   48.03
   2   3  20  584.88   47.84
   2   3  20  571.04   49.06
   2   3  20  565.01   48.18
   2   3  21   14.13    8.94
   2   3  21   14.78    8.17
   2   3  21   14.49   10.98
   2   3  21   18.08    6.97
   2   3  22  235.31   22.57
   2   3  22  230.58   22.40
   2   3  22  224.12   23.92
   2   3  22  212.06   21.10
   2   3  23  138.82   18.28
   2   3  23  135.74   16.38
   2   3  23  159.28   16.77
   2   3  23  130.35   14.60
   2   3  24  113.49   14.46
   2   3  24   95.59   11.96
   2   3  24  121.19   14.84
   2   3  24  100.44   16.57
   2   3  25   16.20    9.54
   2   3  25    6.44    9.46
   2   3  25    6.77    5.60
   2   3  25   -2.26   12.96
   2   3  26   11.06    9.57
   2   3  26    3.37    9.34
   2   3  26    8.83   12.79
   2   3  27   11.77    9.81
   2   3  27   28.54    9.90
   2   3  27   22.89   12.67
   2   3  28    7.76    8.65
   2   3  28    6.45    9.35
   2   3  29   40.32   11.92
   2   3  29   13.51    9.16
   2   3  29   26.35    9.38
   2   3  30  131.04   13.61
   2   3  30   89.37   13.31
   2   3  30  131.50   15.34
   2   3  31    2.29    6.88
   2   3  31   -1.74    7.24
   2   3  32   61.15    9.59
   2   3  32   96.01    9.90
   2   3  33    4.87    3.65
   2   3  33    5.80    4.62
   2   3  34    7.33    3.34
  -2  -4  31    7.08    4.73
  -2  -4  30   -2.44    5.76
  -2  -4  30    8.04    5.51
  -2  -4  29   11.59    7.27
  -2  -4  29   18.52    7.16
  -2  -4  28  367.13   35.18
  -2  -4  28  370.09   34.99
  -2  -4  27   38.81    9.15
  -2  -4  27   33.78    9.77
  -2  -4  26   11.96    8.06
  -2  -4  26   12.12    6.67
  -2  -4  26   11.11    8.75
  -2  -4  26   31.98   11.39
  -2  -4  25   18.05    8.78
  -2  -4  25    9.23    8.95
  -2  -4  25    6.89    6.97
  -2  -4  24    4.33    8.38
  -2  -4  24    0.43    8.78
  -2  -4  23   -0.88    8.53
  -2  -4  23    1.76    9.00
  -2  -4  22  322.50   29.79
  -2  -4  21  124.65   15.09
  -2  -4  20   98.29   13.15
  -2  -4  19   55.48   10.00
  -2  -4  19   66.34   10.46
  -2  -4  18 1368.02   99.41
  -2  -4  18 1436.38   99.66
  -2  -4  17   69.34    9.82
  -2  -4  17   67.32    9.57
  -2  -4  17   55.60    8.26
  -2  -4  16   30.98    6.42
  -2  -4  16   30.44    7.04
  -2  -4  15   41.40    7.24
  -2  -4  15   51.30    7.65
  -2  -4  14   90.44   10.74
  -2  -4  14  105.74   10.83
  -2  -4  13    0.80    4.42
  -2  -4  13    4.55    4.86
  -2  -4  12  225.39   18.26
  -2  -4  12  173.07   17.94
   2   4 -12  246.67   37.72
  -2  -4  11  190.63   17.93
  -2  -4  11  200.90   17.72
  -2  -4  11  216.29   17.93
   2   4 -11  177.78   32.58
  -2  -4  11  238.54   24.90
  -2  -4  10   80.64   10.07
  -2  -4  10   63.88   14.79
  -2  -4  10  120.34   10.36
  -2  -4  10  116.54   16.75
   2   4 -10   66.10   21.66
  -2  -4  10   99.00    9.85
  -2  -4   9  136.75   13.77
  -2  -4   9  168.33   21.12
  -2  -4   9  188.14   21.46
  -2  -4   9  153.13   13.63
  -2  -4   8 2301.36  184.00
  -2  -4   8 2087.25  184.06
  -2  -4   7  157.92   21.36
  -2  -4   6   14.53   11.97
   2   4  -6    6.87   13.52
  -2  -4   5   57.48   14.90
   2   4  -5   54.67   16.65
  -2  -4   4   50.17   14.80
   2   4  -4   19.22   14.20
  -2  -4   3    9.67   14.38
   2   4  -3   24.65   12.58
  -2  -4   2 1257.90  110.79
   2   4  -2 1267.47  112.41
   2   4  -1  337.89   37.24
  -2  -4   1  333.48   37.46
  -2  -4   0   93.28   18.49
  -2  -4   0   47.55   13.98
  -2  -4  -1  255.50   30.48
  -2  -4  -2 1595.96  136.90
  -2  -4  -3    9.53   11.18
  -2  -4  -3   28.60   15.42
   2   4   3    1.35    9.52
  -2  -4  -4  220.21   30.02
   2   4   4  238.51   28.14
  -2  -4  -4  199.51   27.11
  -2  -4  -5    9.87   12.58
   2   4   5   15.50   10.59
  -2  -4  -6  196.31   28.45
   2   4   6  195.28   25.78
  -2  -4  -7   65.39   17.25
  -2  -4  -8  424.62   48.90
  -2  -4  -8  519.13   50.40
  -2  -4  -9  278.41   33.73
  -2  -4  -9  275.49   33.65
   2   4   9  252.15   26.13
   2   4  10  459.20   47.78
   2   4  10  562.09   44.59
  -2  -4 -10  565.64   55.33
  -2  -4 -10  535.76   56.04
  -2  -4 -11  149.66   23.99
   2   4  11  115.79   11.57
   2   4  11  113.15   14.44
  -2  -4 -11  132.20   20.72
   2   4  11  120.74   11.51
   2   4  11  107.48   10.87
   2   4  11  116.82   12.05
   2   4  12 1843.14  147.27
   2   4  12 1820.82  147.38
  -2  -4 -12 1873.00  161.53
  -2  -4 -12 1916.26  157.86
   2   4  12 1904.32  147.39
   2   4  12 1344.27  149.76
   2   4  12 1913.24  147.11
   2   4  13   30.58    5.24
   2   4  13   34.60    4.85
   2   4  13   24.11    5.87
  -2  -4 -13   11.44   10.63
  -2  -4 -13   29.26   14.32
   2   4  13   29.93    6.57
   2   4  13   28.84    7.44
   2   4  14  187.66   17.02
  -2  -4 -14  163.72   28.12
   2   4  14  172.44   16.29
   2   4  14  163.24   15.50
   2   4  14  169.43   15.88
   2   4  14  174.27   16.50
   2   4  15   31.78    6.44
   2   4  15   34.47    7.27
   2   4  15   31.36    5.67
   2   4  15   26.42    8.17
   2   4  15   33.42    5.17
   2   4  16   91.16   11.77
   2   4  16   87.64   11.08
   2   4  16   92.12   10.82
   2   4  16   87.67    9.43
   2   4  17    4.24    5.99
   2   4  17   15.10    7.37
   2   4  17   12.04    7.92
   2   4  17   10.68    4.00
   2   4  18  174.43   16.94
   2   4  18  171.17   18.14
   2   4  18  159.50   17.29
   2   4  18  172.40   17.16
   2   4  19  167.30   18.70
   2   4  19  148.10   17.14
   2   4  19  163.69   16.98
   2   4  19  178.07   16.91
   2   4  20  108.04   14.43
   2   4  20  110.41   13.96
   2   4  20  123.96   13.33
   2   4  20  117.97   15.53
   2   4  21   -2.94   11.40
   2   4  21    1.89    6.54
   2   4  21   10.04    8.79
   2   4  21    2.28    8.88
   2   4  22  206.15   22.71
   2   4  22  201.65   21.69
   2   4  22  226.28   20.87
   2   4  22  219.99   21.83
   2   4  23    1.19    9.44
   2   4  23   10.06   12.03
   2   4  23    0.42    9.13
   2   4  23   -1.91    6.49
   2   4  24    0.40    9.30
   2   4  24    1.88    6.16
   2   4  24    3.50   11.68
   2   4  24    0.85    9.58
   2   4  25   18.54   10.16
   2   4  25   15.72   10.13
   2   4  25   11.93    6.41
   2   4  25   24.58   12.53
   2   4  26   80.83   12.36
   2   4  26   83.53   14.62
   2   4  26   52.44    8.79
   2   4  27   10.55    5.71
   2   4  27   11.31    9.36
   2   4  27   31.76   11.98
   2   4  28  144.74   16.62
   2   4  28  148.69   17.90
   2   4  29   81.18   12.19
   2   4  29  100.75   13.81
   2   4  30   19.05    7.91
   2   4  31   19.82    7.32
   2   4  32   66.44    8.05
  -2  -5  31    2.89    4.37
  -2  -5  31    4.15    3.87
  -2  -5  30   59.57    8.09
  -2  -5  30   67.36    8.33
  -2  -5  29   34.22    7.26
  -2  -5  29   38.38    7.78
  -2  -5  28   72.55   10.63
  -2  -5  28   74.76   10.55
  -2  -5  27    7.95    7.66
  -2  -5  27    1.06    7.99
  -2  -5  26   64.59   11.50
  -2  -5  26   65.90   10.97
  -2  -5  26   68.33    9.96
  -2  -5  25   -2.92    8.31
  -2  -5  25    6.34    7.58
  -2  -5  25    7.88    8.96
  -2  -5  24    9.98    8.94
  -2  -5  24    9.15    9.65
  -2  -5  23   -5.74   10.44
  -2  -5  23   15.94    8.93
  -2  -5  23   12.11    9.73
  -2  -5  22  354.14   32.46
  -2  -5  22  354.67   32.57
  -2  -5  21   44.38   10.76
  -2  -5  21   78.98   11.78
  -2  -5  20  107.45   12.33
  -2  -5  20  114.19   14.14
  -2  -5  20  113.64   14.49
  -2  -5  19  184.29   19.69
  -2  -5  19  256.58   21.36
  -2  -5  18  323.28   30.55
  -2  -5  18  383.79   31.54
  -2  -5  17   -3.52    5.14
  -2  -5  17    6.37    6.56
  -2  -5  16  129.54   13.52
  -2  -5  16  111.54   12.75
  -2  -5  15   -5.65    5.15
  -2  -5  15    8.66    5.89
  -2  -5  14    1.65    5.45
  -2  -5  14    0.93    4.90
  -2  -5  14    8.00    5.61
  -2  -5  13   17.04    6.05
  -2  -5  13   19.65    5.76
  -2  -5  13   16.88    5.73
  -2  -5  12  463.63   36.32
  -2  -5  12  351.33   35.35
  -2  -5  12  460.34   36.29
  -2  -5  12  464.62   36.09
  -2  -5  11   33.37    5.82
  -2  -5  11   21.34    5.63
  -2  -5  11   34.89    6.44
  -2  -5  11   27.39    5.12
  -2  -5  10  148.09   14.02
  -2  -5  10  160.18   13.80
  -2  -5  10  158.57   14.12
  -2  -5  10  117.17   13.26
  -2  -5  10  122.13   20.41
  -2  -5   9  168.82   15.97
  -2  -5   9  182.48   15.64
  -2  -5   9  158.04   15.63
  -2  -5   8  352.26   29.75
  -2  -5   8  338.00   29.64
   2   5  -8  327.57   45.43
   2   5  -7   -2.91   11.94
  -2  -5   7    8.01    4.14
  -2  -5   7   11.12   12.13
  -2  -5   7   11.32   11.87
   2   5  -6   18.98   14.34
  -2  -5   6  -11.31   12.79
   2   5  -5   47.83   16.54
  -2  -5   5   37.86   14.95
   2   5  -4    9.32   12.07
  -2  -5   4   -3.36   13.66
  -2  -5   3  291.61   34.40
   2   5  -3  261.11   35.55
   2   5  -2 2221.04  191.20
  -2  -5   2 2221.08  189.51
  -2  -5   1  158.58   26.54
   2   5  -1  213.29   28.15
  -2  -5   0  452.90   46.77
   2   5   0  524.68   48.58
  -2  -5   0  361.96   46.54
  -2  -5  -1  564.66   58.92
   2   5   1  608.12   56.86
  -2  -5  -1  527.49   55.88
  -2  -5  -2  252.59   33.67
   2   5   2  335.73   34.48
   2   5   3  128.10   18.69
  -2  -5  -3   87.81   19.02
   2   5   4   57.69   13.52
   2   5   4   96.88   17.60
  -2  -5  -4   72.96   17.50
   2   5   5  127.98   18.69
   2   5   5  169.90   23.87
  -2  -5  -6  406.92   48.22
   2   5   6  410.25   44.98
   2   5   6  455.45   41.84
   2   5   7   39.08    5.39
  -2  -5  -7   56.66   16.19
   2   5   7   43.28    5.97
   2   5   7   36.82    6.07
   2   5   7   30.96    9.43
  -2  -5  -7   21.35   17.20
   2   5   8 1287.34  103.64
   2   5   8 1372.57  104.02
  -2  -5  -8 1433.67  117.67
   2   5   8 1319.91  103.66
  -2  -5  -8 1294.64  117.24
   2   5   9  409.99   44.54
  -2  -5  -9  527.79   56.04
   2   5   9  535.14   42.97
   2   5   9  373.18   44.46
  -2  -5  -9  572.08   56.72
   2   5   9  567.63   43.32
   2   5   9  581.71   42.99
  -2  -5 -10    2.29   11.37
   2   5  10    4.67    3.55
   2   5  10   13.02    3.98
   2   5  10   25.05    6.10
   2   5  10   -0.23    5.10
   2   5  10   -2.19    3.23
  -2  -5 -10    4.28   13.58
   2   5  10    3.99    4.35
   2   5  11  184.57   17.77
  -2  -5 -11  159.56   27.58
  -2  -5 -11  228.28   31.48
   2   5  11  202.06   18.11
   2   5  11  198.61   17.41
   2   5  11  192.66   17.86
  -2  -5 -12  320.04   42.37
   2   5  12  333.64   29.25
  -2  -5 -12  311.82   40.08
   2   5  12  328.68   29.15
   2   5  12  341.04   29.17
   2   5  12  347.02   28.84
   2   5  12  341.02   29.28
   2   5  13    0.25    3.61
   2   5  13   -4.16    4.47
   2   5  13    2.41    5.95
   2   5  13   -2.77    5.29
  -2  -5 -13    2.08    9.60
   2   5  13   -1.31    6.54
   2   5  14   20.45    6.87
   2   5  14   28.00    8.06
   2   5  14   15.31    6.14
   2   5  14   16.89    5.23
   2   5  14   21.02    4.68
   2   5  15   72.15   10.13
   2   5  15   80.33    9.65
   2   5  15   65.15    8.17
   2   5  15   67.83   10.45
   2   5  15   74.46    8.82
   2   5  16   85.74   11.02
   2   5  16   83.99   10.56
   2   5  16   75.39    9.49
   2   5  16   80.36   11.43
   2   5  16   70.32    8.85
   2   5  16   95.53   10.52
   2   5  17   14.18    6.81
   2   5  17   19.07    7.91
   2   5  17   22.46    7.70
   2   5  17   10.71    4.23
   2   5  17   14.80    8.88
   2   5  17   11.72    4.99
   2   5  18  541.23   46.26
   2   5  18  543.22   46.42
   2   5  18  563.66   46.49
   2   5  18  523.30   46.63
   2   5  19   40.58    8.66
   2   5  19   44.84    9.68
   2   5  19   38.40   10.04
   2   5  19   45.30   11.22
   2   5  20   39.32    8.87
   2   5  20   47.39   10.73
   2   5  20   35.68   11.95
   2   5  21   86.42   13.08
   2   5  21   86.03   11.87
   2   5  21   92.95   14.54
   2   5  22    3.64    7.23
   2   5  22    7.13    9.50
   2   5  22    8.73   11.31
   2   5  23   13.62    7.37
   2   5  23    1.59    9.31
   2   5  23   17.12   11.84
   2   5  24   70.54   11.38
   2   5  24   90.74   13.46
   2   5  25  130.73   15.61
   2   5  25  157.31   17.55
   2   5  26    9.78    6.36
   2   5  26   10.31    9.45
   2   5  26   31.96   11.81
   2   5  27   56.66   10.71
   2   5  27   45.95    8.32
   2   5  28  478.02   41.28
   2   5  29   69.54   10.50
   2   5  30   16.58    7.63
   2   5  31   33.95    6.72
  -2  -6  30   39.85    7.09
  -2  -6  30  131.22    8.74
  -2  -6  29   38.64    7.14
  -2  -6  29   38.52    7.18
  -2  -6  28    4.09    7.61
  -2  -6  28    7.96    6.67
  -2  -6  28   -3.57    6.10
  -2  -6  27   11.79    7.69
  -2  -6  27   21.69    7.75
  -2  -6  26    4.40    8.32
  -2  -6  26    2.55    7.01
  -2  -6  26    5.96    7.95
  -2  -6  25   -4.80    8.13
  -2  -6  25    2.00    8.99
  -2  -6  24   16.24   10.00
  -2  -6  24    9.27    9.21
  -2  -6  23   73.91   12.88
  -2  -6  22  107.55   13.23
  -2  -6  22   57.67    9.16
  -2  -6  21   10.62    8.95
  -2  -6  21    7.17    5.86
  -2  -6  20  293.28   25.74
  -2  -6  20  245.31   24.26
  -2  -6  19   67.48   11.74
  -2  -6  19   90.74   10.93
  -2  -6  18   20.49    8.25
  -2  -6  18    4.74    6.35
  -2  -6  17   10.59    7.23
  -2  -6  17    7.79    6.32
  -2  -6  17    8.23    7.37
  -2  -6  16   22.28    7.84
  -2  -6  16   14.53    6.47
  -2  -6  16   18.37    7.14
  -2  -6  15    5.21    6.26
  -2  -6  15   11.55    6.93
  -2  -6  15    7.43    6.33
  -2  -6  14  116.96   12.52
  -2  -6  14  121.10   12.29
  -2  -6  14   91.31   11.10
  -2  -6  14  123.34   12.81
  -2  -6  13  259.78   22.31
  -2  -6  13  261.96   22.02
  -2  -6  13  289.76   22.58
  -2  -6  12  255.97   22.10
  -2  -6  12  202.02   21.54
  -2  -6  12  252.90   22.39
  -2  -6  12  290.63   22.76
  -2  -6  11   36.76    6.83
  -2  -6  11   43.66    6.74
  -2  -6  11   32.13    5.81
  -2  -6  11   41.27    6.89
  -2  -6  10  564.96   46.26
  -2  -6  10  582.13   46.54
  -2  -6  10  537.30   45.93
  -2  -6  10  533.61   46.08
  -2  -6   9   96.00   10.29
  -2  -6   9  100.22    9.66
   2   6  -9   80.05    9.18
  -2  -6   9   80.22   19.01
  -2  -6   9   99.70   10.47
  -2  -6   9   86.77    9.78
   2   6  -8    2.85    3.65
  -2  -6   8    3.65    4.64
  -2  -6   8    9.23    3.81
   2   6  -8   -3.53   13.46
  -2  -6   8    1.89    8.96
  -2  -6   8   -2.07   10.26
  -2  -6   8   13.91    4.57
  -2  -6   7   10.12   11.75
  -2  -6   7   13.36    4.43
   2   6  -7   13.24    4.22
   2   6  -7   10.01   12.25
  -2  -6   7    3.86    9.38
  -2  -6   7    5.36    4.09
   2   6  -6  677.92   54.47
   2   6  -6  522.12   68.82
  -2  -6   6  643.17   54.19
  -2  -6   5  377.60   41.59
   2   6  -5  339.97   28.75
   2   6  -5  260.32   41.42
   2   6  -4  133.24   26.73
   2   6  -4  153.80   14.00
  -2  -6   4  107.67   23.75
   2   6  -3  733.13   60.47
  -2  -6   3  859.64   75.07
   2   6  -3  643.99   73.70
   2   6  -2 1516.80  134.23
  -2  -6   2 1591.76  133.02
   2   6  -2 1446.36  118.50
   2   6  -1    2.26   11.97
  -2  -6   1   20.33   16.57
   2   6  -1    9.28    4.54
   2   6   0 1430.08  117.45
  -2  -6   0 1584.30  132.96
   2   6   0 1528.29  131.18
   2   6   1  344.42   40.87
  -2  -6  -1  346.54   41.90
   2   6   1  361.30   30.56
  -2  -6  -1  387.71   45.24
   2   6   2   33.68    5.32
   2   6   2   30.50    6.37
   2   6   2   22.91    5.44
   2   6   2   32.38   12.55
  -2  -6  -2   28.67   14.39
  -2  -6  -3   -4.16   12.65
   2   6   3    6.66    4.38
   2   6   3    6.60    9.75
   2   6   3    2.51    4.27
   2   6   4  207.52   22.21
   2   6   4  203.17   30.42
   2   6   4  219.47   29.23
   2   6   4  209.67   22.22
  -2  -6  -4  222.95   32.71
   2   6   5  194.77   16.23
   2   6   5  172.39   16.13
   2   6   5  145.79   21.68
   2   6   5  115.29   22.50
   2   6   6   81.99    8.89
   2   6   6   62.50   12.69
   2   6   6   74.38    8.74
   2   6   6   78.82    8.75
   2   6   7  592.68   58.14
   2   6   7  626.85   47.57
   2   6   7  619.43   47.38
   2   6   7  598.70   47.12
  -2  -6  -7  648.71   62.20
  -2  -6  -8 1827.46  164.89
  -2  -6  -8 1797.58  162.73
   2   6   8 1826.63  148.32
   2   6   8 1843.42  148.65
   2   6   8 1854.06  148.46
  -2  -6  -9   10.15   11.85
   2   6   9   24.64    5.30
   2   6   9   20.90    5.68
  -2  -6  -9   21.29   15.53
   2   6   9   30.26    6.77
   2   6  10  267.00   22.95
  -2  -6 -10  247.86   35.93
   2   6  10  254.24   22.73
   2   6  10  254.16   22.62
  -2  -6 -10  201.76   34.71
   2   6  10  249.74   22.40
   2   6  11   53.09    7.86
   2   6  11   39.75    6.36
   2   6  11   45.71    7.76
  -2  -6 -11   42.24   16.48
   2   6  11   58.08    7.52
   2   6  12   79.01   10.34
   2   6  12   80.46    9.88
   2   6  12   75.87   10.17
  -2  -6 -12  109.90   22.08
   2   6  12   92.05   10.75
   2   6  13   68.75   10.05
   2   6  13   89.83   10.64
   2   6  13   76.90    9.35
   2   6  13   69.27   10.33
   2   6  14  175.92   18.83
   2   6  14  227.57   19.71
   2   6  14  216.32   19.41
   2   6  14  196.18   19.39
   2   6  15   38.96    7.21
   2   6  15   44.96    9.10
   2   6  15   37.00    6.35
   2   6  15   62.35    9.21
   2   6  15   45.26    8.29
   2   6  16  344.30   28.02
   2   6  16  275.86   27.03
   2   6  16  340.32   27.83
   2   6  16  275.09   27.53
   2   6  17  518.62   42.77
   2   6  17  537.21   42.91
   2   6  17  519.20   42.71
   2   6  17  430.54   41.87
   2   6  18  356.18   29.17
   2   6  18  340.88   29.30
   2   6  18  274.78   27.85
   2   6  18  325.49   29.27
   2   6  19    7.72    7.66
   2   6  19   -3.45    8.95
   2   6  19   19.68   10.26
   2   6  20  227.62   22.41
   2   6  20  214.80   21.99
   2   6  20  209.72   21.48
   2   6  21    9.15    9.49
   2   6  21    1.26    7.28
   2   6  21   26.13   10.91
   2   6  22   21.16   10.16
   2   6  22   16.39    7.97
   2   6  22   41.95   11.87
   2   6  23   14.10    7.75
   2   6  23    0.79    9.44
   2   6  24  152.28   17.14
   2   6  24  146.29   15.96
   2   6  25   16.64    7.41
   2   6  25   37.71   10.04
   2   6  26  153.43   15.56
   2   6  26  117.68   14.09
   2   6  27  326.33   28.17
   2   6  27  293.76   27.16
   2   6  28  236.24   19.60
   2   6  28  172.57   17.84
   2   6  29    4.77    7.26
   2   6  30   64.12    8.79
  -2  -7  30   35.00    4.80
  -2  -7  29    5.74    4.66
  -2  -7  28   -5.67    5.77
  -2  -7  28    4.19    5.83
  -2  -7  27   -4.88    6.59
  -2  -7  27   -0.29    6.64
  -2  -7  26    3.02    6.50
  -2  -7  26    7.02    7.76
  -2  -7  26    7.84    8.25
  -2  -7  25   27.61    9.75
  -2  -7  25    0.74    8.49
  -2  -7  24  182.90   17.57
  -2  -7  24  128.14   17.07
  -2  -7  23  105.30   12.26
  -2  -7  23   32.60    7.54
  -2  -7  22   -3.33    5.68
  -2  -7  22   45.79   10.03
  -2  -7  21   57.75   11.29
  -2  -7  21   68.28   11.11
  -2  -7  21   29.98    8.00
  -2  -7  20   82.93   12.06
  -2  -7  20   71.78   10.48
  -2  -7  20   73.44   12.30
  -2  -7  19   17.69    9.25
  -2  -7  19   13.76    8.12
  -2  -7  19   13.06    7.08
  -2  -7  18   17.42    8.83
  -2  -7  18   10.94    8.09
  -2  -7  18    6.36    6.78
  -2  -7  17   48.83    9.67
  -2  -7  17   37.85    8.82
  -2  -7  17   22.78    8.00
  -2  -7  16   20.13    8.21
  -2  -7  16   12.08    7.22
  -2  -7  16   20.01    7.51
  -2  -7  16   10.97    5.10
  -2  -7  15   64.54    9.39
  -2  -7  15   49.94    8.38
  -2  -7  15   30.01    6.69
  -2  -7  15   51.70    9.12
  -2  -7  14  911.24   65.79
  -2  -7  14  840.30   65.14
  -2  -7  14  843.50   65.37
  -2  -7  13  289.29   24.83
  -2  -7  13  327.10   25.83
  -2  -7  13  296.91   25.29
  -2  -7  12   -2.37    5.90
  -2  -7  12    4.04    5.45
  -2  -7  12   -4.11    6.30
  -2  -7  12    1.34    4.56
  -2  -7  11  299.95   26.55
  -2  -7  11  282.72   26.68
  -2  -7  11  341.91   27.55
  -2  -7  11  299.93   26.92
  -2  -7  10  455.06   35.81
  -2  -7  10  400.12   34.72
  -2  -7  10  365.93   34.89
  -2  -7  10  434.76   35.24
   2   7  -9   -1.37    4.28
  -2  -7   9   -0.28    5.22
  -2  -7   9    5.44    4.32
  -2  -7   9   -0.95    4.43
  -2  -7   9    4.03    5.06
  -2  -7   8   20.02    5.88
  -2  -7   8   14.82    5.32
  -2  -7   8   21.51    4.59
  -2  -7   8    9.05    9.96
  -2  -7   8   12.92    5.05
   2   7  -8   16.70    4.79
  -2  -7   7  182.38   16.74
  -2  -7   7  139.22   26.14
  -2  -7   7  184.48   17.02
   2   7  -7  183.47   16.88
  -2  -7   7  174.96   30.01
   2   7  -6  591.84   47.95
  -2  -7   6  594.85   61.80
   2   7  -6  426.37   63.33
  -2  -7   6  583.62   48.01
  -2  -7   6  563.49   47.46
   2   7  -5   -1.15    4.53
  -2  -7   5    7.16    3.61
  -2  -7   5   -2.44   11.55
   2   7  -5   -0.71    3.39
   2   7  -5  -10.06   13.27
   2   7  -4 1014.68  115.95
   2   7  -4 1213.35  100.08
   2   7  -4 1268.01  100.53
  -2  -7   4 1404.28  117.44
  -2  -7   3  899.20   86.52
   2   7  -3  686.25   84.71
   2   7  -3  853.43   70.59
   2   7  -3  892.93   71.00
   2   7  -2  131.55   11.91
   2   7  -2  106.87   12.10
  -2  -7   2  111.86   25.02
   2   7  -2   79.39   22.17
   2   7  -1  312.60   28.78
   2   7  -1  353.05   28.79
  -2  -7   1  400.64   46.73
   2   7  -1  337.35   28.48
   2   7   0  723.78   63.39
  -2  -7   0  813.34   80.81
  -2  -7   0  722.17   77.14
   2   7   0  613.82   74.81
   2   7   0  822.64   63.43
   2   7   0  780.72   63.07
   2   7   1   67.29    7.87
  -2  -7  -1   58.07   20.77
  -2  -7  -1   87.05   20.33
   2   7   1   59.54    7.93
   2   7   1   68.87   18.39
   2   7   1   61.35    8.69
   2   7   2   50.35    7.40
   2   7   2   42.64    6.72
  -2  -7  -2   47.64   17.63
   2   7   2   56.61    7.44
   2   7   2   50.71   15.33
   2   7   2   49.49    7.86
   2   7   3  110.01   11.86
   2   7   3  134.98   12.31
   2   7   3  101.84   19.75
  -2  -7  -3  103.94   22.94
   2   7   3   60.82   17.83
   2   7   3   92.18   10.58
   2   7   3  134.29   11.67
   2   7   3  130.82   12.06
   2   7   4   44.66    6.62
   2   7   4   30.40   12.68
   2   7   4   29.04   11.14
   2   7   4   38.36    7.01
   2   7   4   50.28    7.20
   2   7   4   58.21    7.99
   2   7   4   46.82    6.26
  -2  -7  -4   59.25   18.43
   2   7   5   64.76    8.22
   2   7   5   75.40    9.10
   2   7   5   90.75    9.73
   2   7   5   47.61   15.07
   2   7   6 1155.07  121.30
   2   7   6 1424.82  111.24
   2   7   6 1319.10  110.66
   2   7   6 1403.98  110.89
   2   7   7  620.73   75.21
   2   7   7  928.07   66.80
   2   7   7  767.42   65.94
  -2  -7  -7  724.07   80.42
   2   7   7  844.61   66.33
   2   7   7  756.75   65.78
   2   7   8   55.24    7.96
   2   7   8   62.39    7.99
  -2  -7  -8   57.98   20.70
   2   7   8   60.31    8.53
   2   7   9  108.55   11.54
   2   7   9   95.84   10.99
   2   7   9   99.57   10.97
   2   7   9   98.63   11.63
   2   7  10  206.89   19.76
   2   7  10  184.83   19.85
   2   7  10  229.01   20.06
   2   7  10  233.60   19.73
   2   7  11   23.30    5.51
   2   7  11   17.19    7.41
   2   7  11   22.64    6.44
   2   7  11   21.89    6.42
   2   7  12  144.36   15.22
   2   7  12  176.01   16.08
   2   7  12  147.37   14.57
   2   7  12  143.02   15.46
   2   7  13  213.59   20.36
   2   7  13  214.08   20.58
   2   7  14   96.72   11.79
   2   7  14  109.65   12.96
   2   7  15  145.77   15.92
   2   7  15  165.54   15.66
   2   7  15  156.97   16.96
   2   7  16 1084.75   93.58
   2   7  16 1298.91   94.53
   2   7  16 1267.92   94.43
   2   7  16  992.61   93.78
   2   7  17  392.31   33.82
   2   7  17  338.66   32.66
   2   7  17  343.43   32.19
   2   7  17  455.07   33.95
   2   7  18    9.87    5.82
   2   7  18   -2.75    9.22
   2   7  18    4.20    7.95
   2   7  19  189.68   19.89
   2   7  19  234.17   21.99
   2   7  19  234.27   21.43
   2   7  20  157.26   17.31
   2   7  20  163.64   18.12
   2   7  21    4.76    8.42
   2   7  21    7.24    9.87
   2   7  22   10.71    8.10
   2   7  22    4.76    9.62
   2   7  23   63.97   10.48
   2   7  23   47.86   11.34
   2   7  24   27.71   10.23
   2   7  24   32.15    8.42
   2   7  25    8.69    8.77
   2   7  25   17.08    7.36
   2   7  26  275.84   24.63
   2   7  26  249.04   23.93
   2   7  27  161.63   16.35
   2   7  27  149.95   15.42
   2   7  28   14.81    7.56
   2   7  28   16.29    5.51
   2   7  31   23.45    5.09
  -2  -8  29    2.08    3.28
  -2  -8  28   13.95    4.95
  -2  -8  27    0.98    5.66
  -2  -8  26   27.00    7.73
  -2  -8  26   24.47    5.82
  -2  -8  25   91.24   12.04
  -2  -8  24  117.99   13.07
  -2  -8  24   97.09   11.32
  -2  -8  24   97.85   12.90
  -2  -8  23   -1.18    8.07
  -2  -8  23    4.79    8.17
  -2  -8  23   -3.28    5.60
  -2  -8  22  113.61   13.06
  -2  -8  22   78.13   11.05
  -2  -8  22   96.27   13.05
  -2  -8  21   63.92   11.23
  -2  -8  21   55.35   10.64
  -2  -8  21   61.52    9.53
  -2  -8  20   17.12    9.20
  -2  -8  20   32.58    8.09
  -2  -8  20   14.06    8.12
  -2  -8  19   -2.64    8.16
  -2  -8  19    8.35    7.55
  -2  -8  19   -3.47    6.97
  -2  -8  18  154.24   16.59
  -2  -8  18  140.97   15.96
  -2  -8  18  140.39   15.90
  -2  -8  17   48.22    9.01
  -2  -8  17   46.25   10.04
  -2  -8  17   40.23    7.16
  -2  -8  17   51.40    9.60
  -2  -8  16   49.95    8.85
  -2  -8  16   58.85    9.74
  -2  -8  16   28.95    6.91
  -2  -8  16   41.41    9.48
  -2  -8  15  381.95   31.02
  -2  -8  15  366.91   30.51
  -2  -8  15  380.83   31.26
[truncated: 699,196 more chars]
